# Supplementary material for: Genome-wide transposon mutagenesis of Proteus mirabilis: Essential genes, fitness factors for catheter-associated urinary tract infection, and the impact of polymicrobial infection on fitness requirements
Source: PLoS Pathog. 2017 Jun 14;13(6):e1006434. doi: 10.1371/journal.ppat.1006434 (PMC5484520; doi:10.1371/journal.ppat.1006434)
Supplement: S1 Table — (XLSX) [file ppat.1006434.s007.xlsx]

## Sheet: Sheet1
PMI Number	ORF Designation	Gene	Name	Function	Category	Probability of being Essential
PMI0019	PMI_RS00095	dapB*	dihydrodipicolinate reductase (EC 1.3.1.26)	COG0289	Amino acid transport and metabolism	1
PMI1994	PMI_RS09835		transcriptional regulator	COG2856	Amino acid transport and metabolism	1
PMI2382	PMI_RS11785		phosphotransferase/phosphoserine phosphatase	COG0560	Amino acid transport and metabolism	1
PMI3136	PMI_RS15520	asd*	aspartate semialdehyde dehydrogenase (EC 1.2.1.11)	COG0136	Amino acid transport and metabolism	1
PMI3629	PMI_RS18055	aroQ*	3-dehydroquinate dehydratase (EC 4.2.1.10)	COG0757	Amino acid transport and metabolism	1
PMI1564	PMI_RS07620	dapA*	dihydrodipicolinate synthase	COG0329	Amino acid transport and metabolism, Cell wall/membrane/envelope biogenesis	1
PMI1083	PMI_RS05245	prsA*	ribose-phosphate pyrophosphokinase	COG0462	Amino acid transport and metabolism, Nucleotide transport and metabolism	1
PMI0006	PMI_RS00030	talB*	transaldolase (EC 2.2.1.2)	COG0176	Carbohydrate transport and metabolism	0.9838
PMI0221	PMI_RS01065	eno*	enolase (EC 4.2.1.11)	COG0148	Carbohydrate transport and metabolism	1
PMI0240	PMI_RS01165	tktA*	transketolase (EC 2.2.1.1)	COG0021	Carbohydrate transport and metabolism	1
PMI0242	PMI_RS01175	pgk*	phosphoglycerate kinase (EC 2.7.2.3)	COG0126	Carbohydrate transport and metabolism	1
PMI0548	PMI_RS02700	pgm*	phosphoglucomutase	COG0033	Carbohydrate transport and metabolism	1
PMI0590	PMI_RS02910	gpmA*	phosphoglycerate mutase (EC 5.4.2.1)	COG0588	Carbohydrate transport and metabolism	1
PMI2032	PMI_RS10020	rpiA*	ribose-5-phosphate isomerase (EC 5.3.1.6)	COG0120	Carbohydrate transport and metabolism	1
PMI2399	PMI_RS11870	tetAJ*	tetracycline resistance protein (MFS-family transporter)	COG2814	Carbohydrate transport and metabolism	1
PMI3030	PMI_RS14990	rpe*	ribulose-5-phosphate 3-epimerase (EC 5.1.3.1)	COG0036	Carbohydrate transport and metabolism	1
PMI3414	PMI_RS16995	glmM/mrsA*	phosphoglucosamine mutase (EC 5.4.2.10)	COG1109	Carbohydrate transport and metabolism	1
PMI0725	PMI_RS03565	mukF*	bacterial condensin subunit MukF	COG3006	Cell cycle control, cell division, chromosome partitioning	1
PMI0726	PMI_RS03570	mukE*	bacterial condensin subunit MukE	COG3095	Cell cycle control, cell division, chromosome partitioning	1
PMI0727	PMI_RS03575	mukB*	bacterial condensin subunit MukB	COG3096	Cell cycle control, cell division, chromosome partitioning	1
PMI1168	PMI_RS05635	minE*	cell division topological specificity factor MinE	COG0851	Cell cycle control, cell division, chromosome partitioning	0.9998
PMI1353	PMI_RS06530	ispZ*	probable intracellular septation protein	COG2917	Cell cycle control, cell division, chromosome partitioning	1
PMI1824	PMI_RS09005	zipA*	cell division protein ZipA	COG3115	Cell cycle control, cell division, chromosome partitioning	1
PMI2065	PMI_RS10175	ftsZ*	cell division protein FtsZ	COG0206	Cell cycle control, cell division, chromosome partitioning	1
PMI2066	PMI_RS10180	ftsA*	cell division protein FtsA	COG0849	Cell cycle control, cell division, chromosome partitioning	1
PMI2067	PMI_RS10185	ftsQ*	cell division protein	COG1589	Cell cycle control, cell division, chromosome partitioning	1
PMI2071	PMI_RS10205	ftsW*	cell division-specific peptidoglycan biosynthesis regulator FtsW	COG0772	Cell cycle control, cell division, chromosome partitioning	1
PMI2077	PMI_RS10235	ftsL*	cell division protein	COG3116	Cell cycle control, cell division, chromosome partitioning	1
PMI2243	PMI_RS11050	ftsB*	cell division protein FtsB	COG2919	Cell cycle control, cell division, chromosome partitioning	0.9999
PMI2824	PMI_RS13950	engB*	cell division checkpoint GTPase YihA	COG0218	Cell cycle control, cell division, chromosome partitioning	1
PMI3606	PMI_RS17945	ftsE*	cell division ATP-binding protein FtsE	COG2884	Cell cycle control, cell division, chromosome partitioning	1
PMI2076	PMI_RS10230	ftsI*	peptidoglycan synthetase FtsI (EC 2.4.1.129)	COG0768	Cell cycle control, cell division, chromosome partitioning, Cell wall/membrane/envelope biogenesis	1
PMI2211	PMI_RS10895	fim10D	fimbrial subunit	COG3539	Cell motility	1
PMI2222	PMI_RS10950	pmpB	fimbrial subunit	COG3539	Cell motility	1
PMI3465	PMI_RS17270		permease	COG0795	Cell motility, Cell wall/membrane/envelope biogenesis	1
PMI3466	PMI_RS17275		permease	COG0795	Cell motility, Cell wall/membrane/envelope biogenesis	1
PMI0392	PMI_RS01905		Beta-barrel assembly machine subunit BamD	COG4105	Cell wall/membrane/envelope biogenesis	1
PMI0432	PMI_RS02130	rlpB*	rare lipoprotein B	COG2980	Cell wall/membrane/envelope biogenesis	1
PMI0443	PMI_RS02185	cutE/lnt*	Apolipoprotein N-acyltransferase	COG0815	Cell wall/membrane/envelope biogenesis	1
PMI0491	PMI_RS02440		phage lysozyme	COG3772	Cell wall/membrane/envelope biogenesis	1
PMI0583	PMI_RS02865	tolA*	Cell division and transport-associated protein TolA (TC 2.C.1.2.1)	COG3064	Cell wall/membrane/envelope biogenesis	1
PMI0585	PMI_RS02875	pal*	peptidoglycan-associated lipoprotein	COG2885	Cell wall/membrane/envelope biogenesis	0.9994
PMI0698	PMI_RS03435	lolA*	outer-membrane lipoprotein carrier protein	COG2834	Cell wall/membrane/envelope biogenesis	1
PMI0719	PMI_RS03535	lpxK*	lipid-A-disaccharide kinase (EC 2.7.1.130)	COG1663	Cell wall/membrane/envelope biogenesis	0.9999
PMI0722	PMI_RS03550	kdsB*	3-deoxy-manno-octulosonate cytidylyltransferase	COG1212	Cell wall/membrane/envelope biogenesis	1
PMI0878	PMI_RS04310	lolC*	lipoprotein releasing system, transmembrane protein	COG4591	Cell wall/membrane/envelope biogenesis	1
PMI0879	PMI_RS04315	lolD*	lipoprotein releasing system, ATP-binding protein	COG1136	Cell wall/membrane/envelope biogenesis	1
PMI0880	PMI_RS04320	lolE*	lipoprotein-releasing system transmembrane protein	COG4591	Cell wall/membrane/envelope biogenesis	1
PMI0920	PMI_RS04510		phage lysozyme	COG3772	Cell wall/membrane/envelope biogenesis	1
PMI1047	PMI_RS05090	arnT*	undecaprenyl phosphate-alpha-4-amino-4-deoxy-l-arabinose arabinosyl transferase	COG1807	Cell wall/membrane/envelope biogenesis	1
PMI1085	PMI_RS05255	lolB*	outer-membrane lipoprotein	COG3017	Cell wall/membrane/envelope biogenesis	1
PMI1090	PMI_RS05280	kdsA*	2-dehydro-3-deoxyphosphooctulonate aldolase	COG2877	Cell wall/membrane/envelope biogenesis	1
PMI1101	PMI_RS05340	mviN*	putative peptidoglycan lipid II flippase	COG0728	Cell wall/membrane/envelope biogenesis	1
PMI1243	PMI_RS06000	ddlA*	D-alanine--D-alanine ligase (EC 6.3.2.4)	COG1181	Cell wall/membrane/envelope biogenesis	1
PMI1314	PMI_RS06340		hypothetical protein	COG2956	Cell wall/membrane/envelope biogenesis	0.9964
PMI1490	PMI_RS07215	galU*	UDP-glucose pyrophosphorylase (EC 2.7.7.9)	COG1210	Cell wall/membrane/envelope biogenesis	1
PMI2064	PMI_RS10170	lpxC*	UDP-3-O-[3-hydroxymyristoyl] N-acetylglucosamine deacetylase (EC 3.5.1.108)	COG0774	Cell wall/membrane/envelope biogenesis	1
PMI2069	PMI_RS10195	murC*	UDP-N-acetylmuramate--L-alanine ligase (EC 6.3.2.8)	COG0773	Cell wall/membrane/envelope biogenesis	1
PMI2070	PMI_RS10200	murG*	UDP-N-acetylglucosamine-N-acetylmuramylpentapeptide N-acetylglucosamine transferase	COG0707	Cell wall/membrane/envelope biogenesis	1
PMI2072	PMI_RS10210	murD*	UDP-N-acetylmuramoylalanine--D-glutamate ligase (EC 6.3.2.9)	COG0771	Cell wall/membrane/envelope biogenesis	1
PMI2073	PMI_RS10215	mraY*	Phospho-N-acetylmuramoyl-pentapeptide-transferase (EC 2.7.8.13)	COG0472	Cell wall/membrane/envelope biogenesis	1
PMI2074	PMI_RS10220	murF*	UDP-N-acetylmuramoyl-tripeptide--D-alanyl-D-alanine ligase (EC 6.3.2.10)	COG0770	Cell wall/membrane/envelope biogenesis	1
PMI2075	PMI_RS10225	murE*	UDP-N-acetylmuramoylalanyl-D-glutamate--2,6-diaminopimelate ligase (EC 6.3.2.13)	COG0769	Cell wall/membrane/envelope biogenesis	1
PMI2160	PMI_RS10645	lpxH*	UDP-2,3-diacylglucosamine hydrolase (EC 3.6.1.54)	COG2908	Cell wall/membrane/envelope biogenesis	1
PMI2272	PMI_RS11220	lpxB*	lipid-A-disaccharide synthase (EC 2.4.1.182)	COG0763	Cell wall/membrane/envelope biogenesis	1
PMI2273	PMI_RS11225	lpxA*	acyl-[acyl-carrier-protein]--UDP-N-acetylglucosamine O-acyltransferase (EC 2.3.1.129)	COG1043	Cell wall/membrane/envelope biogenesis	1
PMI2275	PMI_RS11235	lpxD*	UDP-3-O-[3-hydroxymyristoyl] glucosamine N-acyltransferase (EC 2.3.1.191)	COG1044	Cell wall/membrane/envelope biogenesis	1
PMI2277	PMI_RS11245	yaeT*	Beta-barrel assembly machine subunit BamA	COG4775	Cell wall/membrane/envelope biogenesis	1
PMI2319	PMI_RS11470	lgt*	Prolipoprotein diacylglyceryl transferase	COG0682	Cell wall/membrane/envelope biogenesis	1
PMI2331	PMI_RS11530	imp*	organic solvent tolerance protein	COG1452	Cell wall/membrane/envelope biogenesis	1
PMI3066	PMI_RS15185	glmU*	UDP-N-acetylglucosamine pyrophosphorylase (EC 2.7.7.23)/glucosamine-1-phosphate N-acetyltransferase (EC 2.3.1.157)	COG1207	Cell wall/membrane/envelope biogenesis	1
PMI3128	PMI_RS15485	oxaA*	protein translocase subunit yidC	COG0706	Cell wall/membrane/envelope biogenesis	1
PMI3167	PMI_RS15660	waaA*	KDO transferase	COG1519	Cell wall/membrane/envelope biogenesis	1
PMI3247	PMI_RS16055	murI*	glutamate racemase (EC 5.1.1.3)	COG0796	Cell wall/membrane/envelope biogenesis	1
PMI3248	PMI_RS16090	murB*	UDP-N-acetylmuramate dehydrogenase (EC 1.1.1.158)	COG0812	Cell wall/membrane/envelope biogenesis	1
PMI3320	PMI_RS16500	rffG*	dTDP-glucose 4,6-dehydratase (EC 4.2.1.46)	COG1088	Cell wall/membrane/envelope biogenesis	1
PMI3321	PMI_RS16505	rffH*	Glucose-1-phosphate thymidylyltransferase (EC 2.7.7.24)	COG1209	Cell wall/membrane/envelope biogenesis	1
PMI3649	PMI_RS18155		ABC transporter ATP-binding protein	COG1137	Cell wall/membrane/envelope biogenesis	1
PMI3650	PMI_RS18160		organic solvent tolerance protein	COG1934	Cell wall/membrane/envelope biogenesis	1
PMI3651	PMI_RS18165		lipopolysaccharide export system protein LptC	COG3117	Cell wall/membrane/envelope biogenesis	1
PMI3661	PMI_RS18215	murA*	UDP-N-acetylglucosamine 1-carboxyvinyltransferase (EC 2.5.1.7)	COG0766	Cell wall/membrane/envelope biogenesis	1
PMI0016	PMI_RS00080	lspA*	signal peptidase II (EC:3.4.23.36). Aspartic peptidase. MEROPS family A08	COG0597	Cell wall/membrane/envelope biogenesis, Intracellular trafficking, secretion, and vesicular transport	1
PMI2276	PMI_RS11240	ompH*	periplasmic chaperone for outer membrane proteins Skp	COG2825	Cell wall/membrane/envelope biogenesis, Posttranslational modification, protein turnover, chaperones	1
PMI0014	PMI_RS00070	ribF*	FMN adenylyltransferase (EC 2.7.7.2)/riboflavin kinase (EC 2.7.1.26)	COG0196	Coenzyme transport and metabolism	1
PMI0197	PMI_RS00950	folK*	2-amino-4-hydroxy-6-hydroxymethyldihydropteridine pyrophosphokinase	COG0801	Coenzyme transport and metabolism	1
PMI0430	PMI_RS02120	nadD*	nicotinate-nucleotide adenylyltransferase (EC 2.7.7.18)	COG1057	Coenzyme transport and metabolism	1
PMI0639	PMI_RS03150	folE*	GTP cyclohydrolase I (EC 3.5.4.16)	COG0302	Coenzyme transport and metabolism	0.9994
PMI1086	PMI_RS05260	hemA*	glutamyl-tRNA reductase (EC 1.2.1.70)	COG0373	Coenzyme transport and metabolism	1
PMI1455	PMI_RS07040	hemB*	porphobilinogen synthase (EC 4.2.1.24)	COG0113	Coenzyme transport and metabolism	0.9999
PMI1786	PMI_RS08760	folC*	FolC bifunctional protein [includes: folylpolyglutamate synthase and dihydrofolate synthase]	COG0285	Coenzyme transport and metabolism	1
PMI1871	PMI_RS09235	nadE*	glutamine-dependent NAD(+) synthetase	COG0171	Coenzyme transport and metabolism	1
PMI1885	PMI_RS09305	pdxJ*	pyridoxine 5'-phosphate synthase (EC 2.6.99.2)	COG0854	Coenzyme transport and metabolism	1
PMI2052	PMI_RS10115	coaE*	dephospho-CoA kinase (EC 2.7.1.24)	COG0237	Coenzyme transport and metabolism	1
PMI2095	PMI_RS10320	metK*	methionine adenosyltransferase (EC 2.5.1.6)	COG0192	Coenzyme transport and metabolism	1
PMI2183	PMI_RS10760	hemH*	ferrochelatase (EC 4.99.1.1)	COG0276	Coenzyme transport and metabolism	1
PMI2337	PMI_RS11560	folA*	dihydrofolate reductase (EC 1.5.1.3)	COG0262	Coenzyme transport and metabolism	1
PMI2363	PMI_RS11685	folB*	dihydroneopterin aldolase	COG1539	Coenzyme transport and metabolism	0.9912
PMI2774	PMI_RS13700	hemE*	uroporphyrinogen decarboxylase (EC 4.1.1.37)	COG0407	Coenzyme transport and metabolism	1
PMI3155	PMI_RS15600	coaBC/dfp*	Phosphopantothenate-cysteine ligase (EC 6.3.2.5)/Phosphopantothenoylcysteine decarboxylase (EC 4.1.1.36)	COG0452	Coenzyme transport and metabolism	1
PMI3165	PMI_RS15650	coaD*	Phosphopantetheine adenylyltransferase (EC 2.7.7.3)	COG0669	Coenzyme transport and metabolism	1
PMI3249	PMI_RS16095	birA*	BirA bifunctional protein [includes: biotin operon repressor; biotin--[acetyl-coa-carboxylase] synthetase]	COG0340	Coenzyme transport and metabolism	0.9997
PMI3250	PMI_RS16100	coaA*	pantothenate kinase (EC 2.7.1.33)	COG1072	Coenzyme transport and metabolism	1
PMI3331	PMI_RS16575	hemD*	uroporphyrinogen-III synthase (EC 4.2.1.75)	COG1587	Coenzyme transport and metabolism	0.9994
PMI3332	PMI_RS16580	hemC*	hydroxymethylbilane synthase (EC 2.5.1.61)	COG0181	Coenzyme transport and metabolism	0.9881
PMI3404	PMI_RS16945	ispB*	octaprenyl-diphosphate synthase	COG0142	Coenzyme transport and metabolism	1
PMI3413	PMI_RS16990	folP*	Dihydropteroate synthase (EC 2.5.1.15)	COG0294	Coenzyme transport and metabolism	1
PMI0094	PMI_RS00450	dxs*	1-deoxy-D-xylulose-5-phosphate synthase (EC 2.2.1.7)	COG1154	Coenzyme transport and metabolism, Lipid transport and metabolism	1
PMI3628	PMI_RS18050	accB*	biotin carboxyl carrier protein	COG0511	Coenzyme transport and metabolism, Lipid transport and metabolism	1
PMI0718	PMI_RS03530	msbA*	lipid A export ATP-binding/permease protein	COG1132	Defense mechanisms	1
PMI1379	PMI_RS06660	sapB	peptide transport system permease protein	COG4168	Defense mechanisms	1
PMI1380	PMI_RS06665	sapC	peptide transport system permease protein	COG4171	Defense mechanisms	1
PMI1381	PMI_RS06670	sapD*	peptide transport system ATP-binding protein	COG4170	Defense mechanisms	1
PMI1382	PMI_RS06675	sapF	peptide transport system ATP-binding protein	COG4167	Defense mechanisms	1
PMI3154	PMI_RS15595	dut*	deoxyuridine 5'-triphosphate nucleotidohydrolase (EC 3.6.1.23)	COG0756	Defense mechanisms, Nucleotide transport and metabolism	1
PMI0544	PMI_RS02680	fldA*	flavodoxin 1	COG0716	Energy production and conversion	1
PMI3057	PMI_RS15140	atpI*	ATP synthase protein I	COG3312	Energy production and conversion	1
PMI3058	PMI_RS15145	atpB*	ATP synthase F0 subcomplex A subunit	COG0356	Energy production and conversion	1
PMI3059	PMI_RS15150	atpE*	ATP synthase C chain	COG0636	Energy production and conversion	0.9998
PMI3060	PMI_RS15155	atpF*	ATP synthase F0 subcomplex B subunit	COG0711	Energy production and conversion	1
PMI3061	PMI_RS15160	atpH*	ATP synthase F1 subcomplex delta subunit	COG0712	Energy production and conversion	1
PMI3062	PMI_RS15165	atpA*	ATP synthase alpha chain	COG0056	Energy production and conversion	1
PMI3063	PMI_RS15170	atpG*	ATP synthase F1 subcomplex gamma subunit	COG0224	Energy production and conversion	1
PMI3064	PMI_RS15175	atpD*	ATP synthase F1 subcomplex beta subunit	COG0055	Energy production and conversion	1
PMI3396	PMI_RS16905	ppa*	inorganic pyrophosphatase	COG0221	Energy production and conversion, Inorganic ion transport and metabolism	1
PMI1315	PMI_RS06345		putative membrane protein	COG3771	Function unknown	0.9184
PMI2063	PMI_RS10165		hypothetical protein	COG4701	Function unknown	1
PMI1391	PMI_RS06720		hypothetical protein	COG3313	General function prediction only	0.9791
PMI1841	PMI_RS09085	engA*	GTP-binding protein	COG1160	General function prediction only	1
PMI0861	PMI_RS04225	fabG*	3-oxoacyl-[acyl-carrier-protein] reductase (EC 1.1.1.100)	COG1028	General function prediction only - Lipid transport and metabolism, Secondary metabolites biosynthesis	1
PMI0161	PMI_RS00780	can*	carbonic anhydrase	COG0288	Inorganic ion transport and metabolism	1
PMI0444	PMI_RS02190	corC	magnesium and cobalt efflux protein	COG4535	Inorganic ion transport and metabolism	1
PMI0794	PMI_RS03900		sulfite reductase	COG2920	Inorganic ion transport and metabolism	0.9979
PMI2385	PMI_RS11800	terC	tellurite resistance protein	COG0861	Inorganic ion transport and metabolism	1
PMI2797	PMI_RS13815		intracellular sulfur oxidation protein	COG2923	Inorganic ion transport and metabolism	1
PMI2798	PMI_RS13820		intracellular sulfur oxidation protein	COG1553	Inorganic ion transport and metabolism	1
PMI3285	PMI_RS16295	trkA*	trk system potassium uptake protein	COG0569	Inorganic ion transport and metabolism	1
PMI3553	PMI_RS17655	trkH*	Trk system potassium uptake protein	COG0168	Inorganic ion transport and metabolism	1
PMI0077	PMI_RS00370	yajC*	protein translocase subunit yajC	COG1862	Intracellular trafficking, secretion, and vesicular transport	1
PMI0078	PMI_RS00375	secD*	protein-export membrane protein SecD	COG0342	Intracellular trafficking, secretion, and vesicular transport	1
PMI0079	PMI_RS00380	secF*	protein translocase subunit secF	COG0341	Intracellular trafficking, secretion, and vesicular transport	0.9924
PMI0382	PMI_RS01855	ffh*	signal recognition particle subunit FFH/SRP54 (srp54)	COG0541	Intracellular trafficking, secretion, and vesicular transport	1
PMI0581	PMI_RS02855	tolQ*	Cell division and transport-associated protein TolQ (TC 2.C.1.2.1)	COG0811	Intracellular trafficking, secretion, and vesicular transport	1
PMI0582	PMI_RS02860	tolR*	Cell division and transport-associated protein TolR (TC 2.C.1.2.1)	COG0848	Intracellular trafficking, secretion, and vesicular transport	1
PMI0584	PMI_RS02870	tolB*	TolB protein	COG0823	Intracellular trafficking, secretion, and vesicular transport	1
PMI0750	PMI_RS03690		type VI secretion system secreted protein Hcp	COG3157	Intracellular trafficking, secretion, and vesicular transport	1
PMI1117	PMI_RS05420	hcp	type VI secretion system secreted protein Hcp	COG3157	Intracellular trafficking, secretion, and vesicular transport	1
PMI3275	PMI_RS16250	secY*	protein translocase subunit secY/sec61 alpha	COG0201	Intracellular trafficking, secretion, and vesicular transport	1
PMI3415	PMI_RS17000	secG*	protein translocase subunit secG	COG1314	Intracellular trafficking, secretion, and vesicular transport	1
PMI3605	PMI_RS17940	ftsY*	signal recognition particle-docking protein FtsY	COG0552	Intracellular trafficking, secretion, and vesicular transport	1
PMI0018	PMI_RS00090	ispH*	4-hydroxy-3-methylbut-2-enyl diphosphate reductase (EC 1.17.1.2)	COG0761	Lipid transport and metabolism	1
PMI0782	PMI_RS03840	fabA*	3-hydroxydecanoyl-[acyl-carrier-protein] dehydratase (EC 4.2.1.60)	COG0764	Lipid transport and metabolism	0.9979
PMI0859	PMI_RS04215	fabH*	3-oxoacyl-[acyl-carrier-protein] synthase III (EC 2.3.1.41)	COG0332	Lipid transport and metabolism	1
PMI0860	PMI_RS04220	fabD*	malonyl CoA-acyl carrier protein transacylase	COG0331	Lipid transport and metabolism	1
PMI1084	PMI_RS05250	ispE*	4-diphosphocytidyl-2-C-methyl-D-erythritol kinase (EC 2.7.1.148)	COG1947	Lipid transport and metabolism	1
PMI1154	PMI_RS05570	msbB*	lipid A biosynthesis (KDO)2-(lauroyl)-lipid IVA acyltransferase	COG1560	Lipid transport and metabolism	1
PMI1383	PMI_RS06680	fabI*	Enoyl-[acyl-carrier-protein] reductase [NADH] (EC 1.3.1.9)	COG0623	Lipid transport and metabolism	1
PMI1520	PMI_RS07395	pgsA*	CDP-diacylglycerol--glycerol-3-phosphate 3-phosphatidyltransferase (EC 2.7.8.5)	COG0558	Lipid transport and metabolism	1
PMI1686	PMI_RS08250	htrB/waaM*	lipid A biosynthesis lauroyl acyltransferase (heat shock protein B)	COG1560	Lipid transport and metabolism	0.9995
PMI1787	PMI_RS08765	accD*	acetyl-CoA carboxylase carboxyltransferase subunit alpha	COG0777	Lipid transport and metabolism	1
PMI1845	PMI_RS09105	ispG*	4-hydroxy-3-methylbut-2-en-1-yl diphosphate synthase (EC 1.17.4.3)	COG0821	Lipid transport and metabolism	1
PMI1884	PMI_RS09300	acpS*	holo-[acyl-carrier-protein] synthase	COG0736	Lipid transport and metabolism	0.9999
PMI2241	PMI_RS11040	ispF*	2-C-methyl-D-erythritol 2,4-cyclodiphosphate synthase (EC 4.6.1.12)	COG0245	Lipid transport and metabolism	1
PMI2242	PMI_RS11045	ispD*	2-C-methyl-D-erythritol 4-phosphate cytidylyltransferase	COG1211	Lipid transport and metabolism	1
PMI2269	PMI_RS11205	accA*	acetyl-coenzyme A carboxylase carboxyl transferase subunit alpha	COG0825	Lipid transport and metabolism	1
PMI2274	PMI_RS11230	fabZ*	3-hydroxyacyl-[acyl-carrier-protein] dehydratase (EC 4.2.1.-)	COG0764	Lipid transport and metabolism	1
PMI2279	PMI_RS11255	cdsA*	phosphatidate cytidylyltransferase	COG0575	Lipid transport and metabolism	1
PMI2280	PMI_RS11260	uppS*	Undecaprenyl pyrophosphate synthetase (EC 2.5.1.31)	COG0020	Lipid transport and metabolism	1
PMI2281	PMI_RS11265	dxr*	1-deoxy-D-xylulose 5-phosphate reductoisomerase (EC 1.1.1.267)	COG0743	Lipid transport and metabolism	1
PMI2343	PMI_RS11590	plsC*	1-acyl-sn-glycerol-3-phosphate acyltransferase (EC 2.3.1.51)	COG0204	Lipid transport and metabolism	1
PMI2751	PMI_RS13560	plsB*	glycerol-3-phosphate acyltransferase (EC 2.3.1.15)	COG2937	Lipid transport and metabolism	1
PMI3355	PMI_RS16685	psd*	phosphatidylserine decarboxylase proenzyme	COG0688	Lipid transport and metabolism	1
PMI3627	PMI_RS18045	accC*	biotin carboxylase (EC 6.3.4.14)/acetyl-CoA carboxylase carboxyltransferase subunit alpha	COG0439	Lipid transport and metabolism	1
PMI0862	PMI_RS04230	acpP*	acyl carrier protein	COG0236	Lipid transport and metabolism, Secondary metabolites biosynthesis, transport and catabolism	0.9995
PMI1795	PMI_RS08800	fabB*	3-oxoacyl-[acyl-carrier-protein] synthase I (EC 2.3.1.41)	COG0304	Lipid transport and metabolism, Secondary metabolites biosynthesis, transport and catabolism	1
PMI0479	PMI_RS02380	ci*	phage repressor	COG2932	Mobilome: prophages, transposons	1
PMI0759	PMI_RS03735		transposase	COG1943	Mobilome: prophages, transposons	0.9999
PMI0760	PMI_RS03740		transposase	COG0675	Mobilome: prophages, transposons	0.999767
PMI1002	PMI_RS04865		transposase	COG0675	Mobilome: prophages, transposons	0.9999
PMI2339	PMI_RS11570		transposase	COG1943	Mobilome: prophages, transposons	0.998233
PMI2501	PMI_RS12360		transposase	COG0675	Mobilome: prophages, transposons	1
PMI2502	PMI_RS12365		transposase	COG1943	Mobilome: prophages, transposons	1
PMI2988	PMI_RS14775		transposase	COG0675	Mobilome: prophages, transposons	1
PMI2989	PMI_RS14780		transposase	COG1943	Mobilome: prophages, transposons	1
PMI3033	PMI_RS15005		transposase	COG0675	Mobilome: prophages, transposons	1
PMI3034	PMI_RS15010		transposase	COG1943	Mobilome: prophages, transposons	1
PMI3043	PMI_RS15050		transposase	COG1943	Mobilome: prophages, transposons	1
PMI3073	PMI_RS15215		transposase	COG1943	Mobilome: prophages, transposons	1
PMI3381	PMI_RS16830		transposase	COG1943	Mobilome: prophages, transposons	1
PMI3506	PMI_RS17430		transposase	COG0675	Mobilome: prophages, transposons	1
PMI3543	PMI_RS17610		transposase	COG0675	Mobilome: prophages, transposons	1
PMI3710	PMI_RS18460		transposase	COG0675	Mobilome: prophages, transposons	1
PMI3711	PMI_RS18465		transposase	COG1943	Mobilome: prophages, transposons	1
PMI0220	PMI_RS01060	pyrG*	CTP synthase (EC 6.3.4.2)	COG0504	Nucleotide transport and metabolism	1
PMI0866	PMI_RS04250	tmk*	thymidylate kinase (EC 2.7.4.9)	COG0125	Nucleotide transport and metabolism	1
PMI1901	PMI_RS09380	ppnK*	probable inorganic polyphosphate/ATP-NAD kinase	COG0061	Nucleotide transport and metabolism	1
PMI2184	PMI_RS10765	adk*	Adenylate kinase (EC 2.7.4.3)	COG0563	Nucleotide transport and metabolism	1
PMI2283	PMI_RS11275	pyrH*	uridylate kinase (EC 2.7.4.22)	COG0528	Nucleotide transport and metabolism	0.9964
PMI2318	PMI_RS11465		thymidylate synthase (EC 2.1.1.45)	COG0207	Nucleotide transport and metabolism	1
PMI2862	PMI_RS14145	gmk*	guanylate kinase (EC 2.7.4.8)	COG0194	Nucleotide transport and metabolism	1
PMI0115	PMI_RS00555	clpP*	ATP-dependent Clp protease proteolytic subunit ClpP (EC 3.4.21.92)	COG0740	Posttranslational modification, protein turnover, chaperones	1
PMI0116	PMI_RS00560	clpX*	ATP-dependent Clp protease ATP-binding subunit ClpX (EC 3.4.21.92)	COG1219	Posttranslational modification, protein turnover, chaperones	1
PMI0690	PMI_RS03395	clpA	ATP-dependent Clp protease ATP-binding subunit ClpA (EC 3.4.21.92)	COG0542	Posttranslational modification, protein turnover, chaperones	1
PMI2159	PMI_RS10640	ppiB*	peptidyl-prolyl cis-trans isomerase B	COG0652	Posttranslational modification, protein turnover, chaperones	1
PMI2544	PMI_RS12580	groS*	10 Kda chaperonin	COG0234	Posttranslational modification, protein turnover, chaperones	0.9978
PMI2796	PMI_RS13810		intracellular sulfur oxidation protein	COG2168	Posttranslational modification, protein turnover, chaperones	0.9861
PMI3412	PMI_RS16985	ftsH/hflB*	membrane protease FtsH catalytic subunit (EC 3.4.24.-)	COG0465	Posttranslational modification, protein turnover, chaperones	1
PMI3597	PMI_RS17900	sirA/tusA*	sulfurtransferase (tRNA 2-thiouridine synthesizing protein A)	COG0425	Posttranslational modification, protein turnover, chaperones	0.9986
PMI3665	PMI_RS18235	degS*	DegS peptidase. Serine peptidase. MEROPS family S01B	COG0265	Posttranslational modification, protein turnover, chaperones	1
PMI2278	PMI_RS11250	ecfE	protease	COG0750	Posttranslational modification, protein turnover, chaperones, Transcription	1
PMI0139	PMI_RS00670	dnaX*	DNA polymerase III, gamma subunit (EC 2.7.7.7)/DNA polymerase III, tau subunit (EC 2.7.7.7)	COG2812	Replication, recombination and repair	1
PMI0228	PMI_RS01100	dnaQ*	DNA polymerase III, epsilon subunit (EC 2.7.7.7)	COG0847	Replication, recombination and repair	1
PMI0431	PMI_RS02125	holA*	DNA polymerase III, delta subunit (EC 2.7.7.7)	COG1466	Replication, recombination and repair	0.9945
PMI0547	PMI_RS02695	seqA*	negative regulator of replication initiation SeqA	COG3057	Replication, recombination and repair	1
PMI1114	PMI_RS05405	ruvC*	Holliday junction endonuclease RuvC (EC 3.1.22.4)	COG0817	Replication, recombination and repair	1
PMI1732	PMI_RS08500	gyrA*	DNA gyrase subunit A (EC 5.99.1.3)	COG0188	Replication, recombination and repair	1
PMI1823	PMI_RS08995	ligA*	DNA ligase	COG0272	Replication, recombination and repair	1
PMI2270	PMI_RS11210	dnaE*	DNA polymerase III, alpha subunit (EC 2.7.7.7)	COG0587	Replication, recombination and repair	1
PMI2309	PMI_RS11420	recB*	DNA helicase/exodeoxyribonuclease V, beta subunit (EC 3.1.11.5)	COG1074	Replication, recombination and repair	1
PMI2344	PMI_RS11595	parC*	DNA topoisomerase IV subunit A (EC 5.99.1.3)	COG0188	Replication, recombination and repair	1
PMI2345	PMI_RS11600	parE*	DNA topoisomerase IV subunit B (EC 5.99.1.3)	COG0187	Replication, recombination and repair	1
PMI2371	PMI_RS11725	dnaG*	DNA primase (EC 2.7.7.-)	COG0358	Replication, recombination and repair	1
PMI2741	PMI_RS13510	dnaB*	primary replicative DNA helicase (EC 3.6.1.-)	COG0305	Replication, recombination and repair	1
PMI2747	PMI_RS13540	ssb*	single-strand binding protein	COG0629	Replication, recombination and repair	1
PMI2826	PMI_RS13960	polA*	DNA polymerase I (EC 2.7.7.7)	COG0258,COG0749	Replication, recombination and repair	1
PMI3132	PMI_RS15500	dnaA*	chromosomal replication initiator protein DnaA	COG0593	Replication, recombination and repair	1
PMI3133	PMI_RS15505	dnaN*	DNA polymerase III, beta subunit (EC 2.7.7.7)	COG0592	Replication, recombination and repair	1
PMI3135	PMI_RS15515	gyrB*	DNA gyrase subunit B (EC 5.99.1.3)	COG0187	Replication, recombination and repair	1
PMI3219	PMI_RS15920	priA*	replication restart DNA helicase PriA	COG1198	Replication, recombination and repair	1
PMI3375	PMI_RS16795	priB*	restart primosome assembly protein PriB	COG2965	Replication, recombination and repair	0.9997
PMI3357	PMI_RS16695	orn*	oligoribonuclease	COG1949	RNA processing and modification	1
PMI3660	PMI_RS18210		morphoprotein	COG5007	Signal transduction mechanisms	1
PMI3653	PMI_RS18175	kdsD	arabinose 5-phosphate isomerase	COG0517	Signal transduction mechanisms, Carbohydrate transport and metabolism, Cell wall/membrane/envelope biogenesis	1
PMI2423	PMI_RS11985		phage repressor protein. Serine peptidase. MEROPS family S24	COG1974	Signal transduction mechanisms, Transcription	1
PMI0338	PMI_RS01615		holliday junction resolvase	COG0816	Transcription	1
PMI0960	PMI_RS04690		transcriptional regulator, Nlp family	COG3423	Transcription	0.9999
PMI1488	PMI_RS07205	hns*	nucleoid protein H-NS	COG2916	Transcription	1
PMI1894	PMI_RS09350	rpoE*	RNA polymerase, sigma-24 subunit, RpoE	COG1595	Transcription	1
PMI2209	PMI_RS10885	fim10J1	fimbrial operon regulator	COG1476	Transcription	0.998
PMI2372	PMI_RS11730	rpoD*	RNA polymerase, sigma 70 subunit, RpoD	COG0568	Transcription	1
PMI2784	PMI_RS13750	rpoC*	DNA-directed RNA polymerase subunit beta' (EC 2.7.7.6)	COG0086	Transcription	1
PMI2790	PMI_RS13780	nusG*	transcription antitermination protein nusG	COG0250	Transcription	1
PMI3280	PMI_RS16270	rpoA*	DNA-directed RNA polymerase subunit alpha (EC 2.7.7.6)	COG0202	Transcription	1
PMI3314	PMI_RS16475	rho*	transcription termination factor Rho	COG1158	Transcription	0.9998
PMI3417	PMI_RS17020	nusA*	NusA antitermination factor	COG0195	Transcription	1
PMI3608	PMI_RS17955	rpoH*	RNA polymerase, sigma 32 subunit, RpoH	COG0568	Transcription	1
PMI0013	PMI_RS00065	rpsT*	SSU ribosomal protein S20P	COG0268	Translation, ribosomal structure and biogenesis	0.9971
PMI0015	PMI_RS00075	ileS*	Isoleucyl-tRNA synthetase (EC 6.1.1.5)	COG0060	Translation, ribosomal structure and biogenesis	1
PMI0376	PMI_RS01800	alaS*	alanyl-tRNA synthetase (EC 6.1.1.7)	COG0013	Translation, ribosomal structure and biogenesis	1
PMI0383	PMI_RS01860	rpsP*	SSU ribosomal protein S16P	COG0228	Translation, ribosomal structure and biogenesis	1
PMI0384	PMI_RS01865	rimM*	16S rRNA processing protein RimM	COG0806	Translation, ribosomal structure and biogenesis	1
PMI0385	PMI_RS01870	trmD*	tRNA (Guanine37-N(1)-) methyltransferase (EC 2.1.1.31)	COG0336	Translation, ribosomal structure and biogenesis	0.9999
PMI0433	PMI_RS02135	leuS*	leucyl-tRNA synthetase (EC 6.1.1.4)	COG0495	Translation, ribosomal structure and biogenesis	1
PMI0539	PMI_RS02660	glnS*	glutaminyl-tRNA synthetase (EC 6.1.1.18)	COG0008	Translation, ribosomal structure and biogenesis	1
PMI0646	PMI_RS03185	metG*	methionyl-tRNA synthetase (EC 6.1.1.10)	COG0073,COG0143	Translation, ribosomal structure and biogenesis	1
PMI0691	PMI_RS03400	infA*	bacterial translation initiation factor 1 (bIF-1)	COG0361	Translation, ribosomal structure and biogenesis	1
PMI0700	PMI_RS03445	serS*	seryl-tRNA synthetase (EC 6.1.1.11)	COG0172	Translation, ribosomal structure and biogenesis	1
PMI0766	PMI_RS03765	asnS*	asparaginyl-tRNA synthetase (EC 6.1.1.22)	COG0017	Translation, ribosomal structure and biogenesis	1
PMI0888	PMI_RS04365	mnmA*	tRNA (5-methylaminomethyl-2-thiouridylate)-methyltransferase (EC 2.1.1.61)	COG0482	Translation, ribosomal structure and biogenesis	1
PMI1034	PMI_RS05025	thrS*	threonyl-tRNA synthetase (EC 6.1.1.3)/Ser-tRNA(Thr) hydrolase (EC 3.1.1.-)	COG0441	Translation, ribosomal structure and biogenesis	1
PMI1035	PMI_RS05030		bacterial translation initiation factor 3 (bIF-3)	COG0290	Translation, ribosomal structure and biogenesis	0.926467
PMI1036	PMI_RS05035	rpmI*	LSU ribosomal protein L35P	COG0291	Translation, ribosomal structure and biogenesis	1
PMI1037	PMI_RS05040	rplT*	LSU ribosomal protein L20P	COG0292	Translation, ribosomal structure and biogenesis	1
PMI1038	PMI_RS05045	pheS*	phenylalanyl-tRNA synthetase, alpha subunit (EC 6.1.1.20)	COG0016	Translation, ribosomal structure and biogenesis	1
PMI1039	PMI_RS05050	pheT*	phenylalanyl-tRNA synthetase beta subunit (EC 6.1.1.20)	COG0072	Translation, ribosomal structure and biogenesis	1
PMI1081	PMI_RS05235	pth*	peptidyl-tRNA hydrolase (EC 3.1.1.29)	COG0193	Translation, ribosomal structure and biogenesis	0.9992
PMI1087	PMI_RS05265	prfA*	bacterial peptide chain release factor 1 (bRF-1)	COG0216	Translation, ribosomal structure and biogenesis	1
PMI1103	PMI_RS05350	argS*	arginyl-tRNA synthetase (EC 6.1.1.19)	COG0018	Translation, ribosomal structure and biogenesis	1
PMI1111	PMI_RS05390	aspS*	aspartyl-tRNA synthetase	COG0173	Translation, ribosomal structure and biogenesis	1
PMI1164	PMI_RS05615	rpf	resuscitation-promoting factor (glycoprotease)	COG1214	Translation, ribosomal structure and biogenesis	1
PMI1386	PMI_RS06695	tyrS*	tyrosyl-tRNA synthetase (EC 6.1.1.1)	COG0162	Translation, ribosomal structure and biogenesis	1
PMI1818	PMI_RS08960	gltX*	glutamyl-tRNA synthetase (EC 6.1.1.17)	COG0008	Translation, ribosomal structure and biogenesis	1
PMI1844	PMI_RS09100	hisS*	histidyl-tRNA synthetase (EC 6.1.1.21)	COG0124	Translation, ribosomal structure and biogenesis	1
PMI1882	PMI_RS09290	tadA*	tRNA-adenosine deaminase (EC 3.5.4.-)	COG0590	Translation, ribosomal structure and biogenesis	1
PMI1887	PMI_RS09315	era*	GTP-binding protein	COG1159	Translation, ribosomal structure and biogenesis	1
PMI2008	PMI_RS09900	lysS*	lysyl-tRNA synthetase, class II (EC 6.1.1.6)	COG1190	Translation, ribosomal structure and biogenesis	1
PMI2009	PMI_RS09905	prfB*	bacterial peptide chain release factor 2 (bRF-2)	COG1186	Translation, ribosomal structure and biogenesis	0.9831
PMI2078	PMI_RS10240	mraW*	S-adenosyl-methyltransferase	COG0275	Translation, ribosomal structure and biogenesis	1
PMI2079	PMI_RS10245	mraZ*	MraZ protein	COG2001	Translation, ribosomal structure and biogenesis	1
PMI2158	PMI_RS10635	cysS*	cysteinyl-tRNA synthetase (EC 6.1.1.16)	COG0215	Translation, ribosomal structure and biogenesis	1
PMI2264	PMI_RS11180	proS*	prolyl-tRNA synthetase (EC 6.1.1.15)	COG0442	Translation, ribosomal structure and biogenesis	1
PMI2267	PMI_RS11195	tilS*	tRNA(Ile)-lysidine synthase	COG0037	Translation, ribosomal structure and biogenesis	1
PMI2282	PMI_RS11270	frr*	ribosome recycling factor	COG0233	Translation, ribosomal structure and biogenesis	1
PMI2284	PMI_RS11280	tsf*	translation elongation factor Ts (EF-Ts)	COG0264	Translation, ribosomal structure and biogenesis	1
PMI2285	PMI_RS11285	rpsB*	SSU ribosomal protein S2P	COG0052	Translation, ribosomal structure and biogenesis	1
PMI2362	PMI_RS11680	cca*	multifunctional Cca protein [includes: tRNA nucleotidyltransferase; 2'-nucleotidase and 2',3'-cyclic phosphodiesterase]	COG0617	Translation, ribosomal structure and biogenesis	1
PMI2369	PMI_RS11715	gcp*	O-sialoglycoprotein endopeptidase (EC 3.4.24.57)	COG0533	Translation, ribosomal structure and biogenesis	0.9999
PMI2370	PMI_RS11720	rpsU*	SSU ribosomal protein S21P	COG0828	Translation, ribosomal structure and biogenesis	1
PMI2786	PMI_RS13760	rplL*	LSU ribosomal protein L12P	COG0222	Translation, ribosomal structure and biogenesis	1
PMI2787	PMI_RS13765	rplJ*	LSU ribosomal protein L10P	COG0244	Translation, ribosomal structure and biogenesis	1
PMI2793	PMI_RS13795	fusA*	translation elongation factor 2 (EF-2/EF-G)	COG0480	Translation, ribosomal structure and biogenesis	1
PMI2794	PMI_RS13800	rpsG*	30S ribosomal subunit protein S7	COG0049	Translation, ribosomal structure and biogenesis	1
PMI2795	PMI_RS13805	rpsL*	SSU ribosomal protein S12P	COG0048	Translation, ribosomal structure and biogenesis	1
PMI2854	PMI_RS14105	glyQ*	glycyl-tRNA synthetase alpha chain (EC 6.1.1.14)	COG0752	Translation, ribosomal structure and biogenesis	1
PMI2855	PMI_RS14110	glyS*	glycyl-tRNA synthetase beta chain (EC 6.1.1.14)	COG0751	Translation, ribosomal structure and biogenesis	1
PMI3130	PMI_RS15490	rnpA*	ribonuclease P protein component (EC 3.1.26.5)	COG0594	Translation, ribosomal structure and biogenesis	1
PMI3157	PMI_RS15610	rpmB*	50S ribosomal protein L28	COG0227	Translation, ribosomal structure and biogenesis	1
PMI3254	PMI_RS16145	rpsJ*	30S ribosomal protein S10	COG0051	Translation, ribosomal structure and biogenesis	1
PMI3255	PMI_RS16150	rplC*	LSU ribosomal protein L3P	COG0087	Translation, ribosomal structure and biogenesis	1
PMI3256	PMI_RS16155	rplD*	LSU ribosomal protein L4P	COG0088	Translation, ribosomal structure and biogenesis	1
PMI3257	PMI_RS16160	rplW*	LSU ribosomal protein L23P	COG0089	Translation, ribosomal structure and biogenesis	1
PMI3258	PMI_RS16165	rplB*	LSU ribosomal protein L2P	COG0090	Translation, ribosomal structure and biogenesis	1
PMI3259	PMI_RS16170	rpsS*	SSU ribosomal protein S19P	COG0185	Translation, ribosomal structure and biogenesis	0.9992
PMI3260	PMI_RS16175	rplV*	LSU ribosomal protein L22P	COG0091	Translation, ribosomal structure and biogenesis	1
PMI3261	PMI_RS16180	rpsC*	SSU ribosomal protein S3P	COG0092	Translation, ribosomal structure and biogenesis	1
PMI3262	PMI_RS16185	rplP*	LSU ribosomal protein L16P	COG0197	Translation, ribosomal structure and biogenesis	1
PMI3263	PMI_RS16190	rpmC*	LSU ribosomal protein L29P	COG0255	Translation, ribosomal structure and biogenesis	1
PMI3264	PMI_RS16195	rpsQ*	SSU ribosomal protein S17P	COG0186	Translation, ribosomal structure and biogenesis	1
PMI3265	PMI_RS16200	rplN*	LSU ribosomal protein L14P	COG0093	Translation, ribosomal structure and biogenesis	1
PMI3266	PMI_RS16205	rplX*	LSU ribosomal protein L24P	COG0198	Translation, ribosomal structure and biogenesis	1
PMI3267	PMI_RS16210	rplE*	LSU ribosomal protein L5P	COG0094	Translation, ribosomal structure and biogenesis	1
PMI3268	PMI_RS16215	rpsN*	SSU ribosomal protein S14P	COG0199	Translation, ribosomal structure and biogenesis	1
PMI3269	PMI_RS16220	rpsH*	SSU ribosomal protein S8P	COG0096	Translation, ribosomal structure and biogenesis	1
PMI3270	PMI_RS16225	rplF*	LSU ribosomal protein L6P	COG0097	Translation, ribosomal structure and biogenesis	1
PMI3271	PMI_RS16230	rplR*	LSU ribosomal protein L18P	COG0256	Translation, ribosomal structure and biogenesis	1
PMI3272	PMI_RS16235	rpsE*	SSU ribosomal protein S5P	COG0098	Translation, ribosomal structure and biogenesis	1
PMI3273	PMI_RS16240	rpmD*	LSU ribosomal protein L30P	COG1841	Translation, ribosomal structure and biogenesis	0.9997
PMI3277	PMI_RS16255	rpsM*	SSU ribosomal protein S13P	COG0099	Translation, ribosomal structure and biogenesis	1
PMI3278	PMI_RS16260	rpsK*	SSU ribosomal protein S11P	COG0100	Translation, ribosomal structure and biogenesis	1
PMI3281	PMI_RS16275	rplQ*	50S ribosomal protein L17	COG0203	Translation, ribosomal structure and biogenesis	1
PMI3287	PMI_RS16305	fmt*	methionyl-tRNA formyltransferase (EC 2.1.2.9)	COG0223	Translation, ribosomal structure and biogenesis	1
PMI3291	PMI_RS16325		translation factor SUA5	COG0009	Translation, ribosomal structure and biogenesis	1
PMI3361	PMI_RS16730		ATP/GTP hydrolase	COG0802	Translation, ribosomal structure and biogenesis	1
PMI3364	PMI_RS16745	miaA*	tRNA delta(2)-isopentenylpyrophosphate transferase	COG0324	Translation, ribosomal structure and biogenesis	1
PMI3376	PMI_RS16800	rpsR*	SSU ribosomal protein S18P	COG0238	Translation, ribosomal structure and biogenesis	1
PMI3405	PMI_RS16950	rplU*	LSU ribosomal protein L21P	COG0261	Translation, ribosomal structure and biogenesis	1
PMI3406	PMI_RS16955	rpmA*	LSU ribosomal protein L27P	COG0211	Translation, ribosomal structure and biogenesis	1
PMI3411	PMI_RS16980	ftsJ/rrmJ*	23S rRNA Um-2552 2'-O-methyltransferase (EC 2.1.1.166)	COG0293	Translation, ribosomal structure and biogenesis	0.9998
PMI3416	PMI_RS17015		ribosome maturation factor RimP	COG0779	Translation, ribosomal structure and biogenesis	1
PMI3462	PMI_RS17255	valS*	valyl-tRNA synthetase (EC 6.1.1.9)	COG0525	Translation, ribosomal structure and biogenesis	1
PMI3669	PMI_RS18255	*	LSU ribosomal protein L13P	COG0102	Translation, ribosomal structure and biogenesis	1
Chromosomal, no COG
PMI0296	PMI_RS01425	fim3J				1
PMI0312	PMI_RS01500					1
PMI0321	PMI_RS01525					1
PMI0470	PMI_RS02340					0.9982
PMI0480	PMI_RS02385					0.9167
PMI0490	PMI_RS02435					1
PMI0594	PMI_RS02930					1
PMI0654	PMI_RS03220					0.9947
PMI0724	PMI_RS03560	smtA				0.9191
PMI0758	PMI_RS03730					1
PMI0867	PMI_RS04255	holB*				1
PMI0903	PMI_RS04435	racR*				0.9977
PMI0918	PMI_RS04500					0.9729
PMI0919	PMI_RS04505					0.9995
PMI0934	PMI_RS04580					0.9996
PMI0954	PMI_RS04660					0.9386
PMI0959	PMI_RS04685					1
PMI0980	PMI_RS04775					0.9999
PMI1048	PMI_RS05095					1
PMI1049	PMI_RS05100					1
PMI1067	PMI_RS05190	fim5G				0.9976
PMI1194	PMI_RS05760	fim7D				1
PMI1229	PMI_RS05930					0.9989
PMI1470	PMI_RS07115	fim8J				1
PMI1713	PMI_RS08385					1
PMI1724	PMI_RS08440					1
PMI1889	PMI_RS09325	lepB*				1
PMI1910	PMI_RS09425	imm				0.9996
PMI2002	PMI_RS09875					0.9975
PMI2006	PMI_RS09890					1
PMI2062	PMI_RS10160	secM*				1
PMI2068	PMI_RS10190					0.9998
PMI2097	PMI_RS10330					0.9994
PMI2366	PMI_RS11700					0.9885
PMI2584	PMI_RS12760					0.9994
PMI2589	PMI_RS12785					1
PMI2690	PMI_RS13255	spa32				1
PMI2785	PMI_RS13755	rpoB*				1
PMI3126	PMI_RS15475	hipB				1
PMI3131	PMI_RS15495	rpmH*				0.9998
PMI3326	PMI_RS16530	wzyE/wecF*				1
Plasmid
PMIP01	PMI_RS18515					0.963
rRNA
PMIr001	PMI_RS01925					1
PMIr003	PMI_RS01945					0.9994
PMIr004	PMI_RS11130					0.9994
PMIr006	PMI_RS11145					1
PMIr007	PMI_RS13645					0.9988
PMIr009	PMI_RS13665					1
PMIr010	PMI_RS15070					0.9991
PMIr012	PMI_RS15085					1
PMIr013	PMI_RS16060					1
PMIr015	PMI_RS16075					0.9995
PMIr017	PMI_RS16345					1
PMIr019	PMI_RS16365					0.9988
PMIr020	PMI_RS17665					1
PMIr022	PMI_RS17680					0.9998
tRNA
PMIt003	PMI_RS01810					0.9888
PMIt004	PMI_RS01815					0.9997
PMIt008	PMI_RS01930					0.9997
PMIt009	PMI_RS01935					0.996
PMIt010	PMI_RS02230					0.9986
PMIt011	PMI_RS02235					0.9945
PMIt013	PMI_RS02245					0.9988
PMIt014	PMI_RS02250					0.9991
PMIt015	PMI_RS02255					0.9945
PMIt016	PMI_RS02260					0.9996
PMIt024	PMI_RS07235					0.9977
PMIt026	PMI_RS07375					0.9986
PMIt027	PMI_RS07380					0.9994
PMIt028	PMI_RS07385					0.9913
PMIt029	PMI_RS07390					0.9968
PMIt031	PMI_RS08190					0.9977
PMIt033	PMI_RS08200					0.9992
PMIt035	PMI_RS08465					0.9999
PMIt036	PMI_RS08470					0.993
PMIt037	PMI_RS08475					0.9999
PMIt038	PMI_RS08480					0.9946
PMIt046	PMI_RS08955					0.9998
PMIt051	PMI_RS11125					0.9987
PMIt052	PMI_RS11140					0.9992
PMIt053	PMI_RS11390					0.997
PMIt056	PMI_RS11735					0.9994
PMIt058	PMI_RS13655					0.9982
PMIt059	PMI_RS13660					0.9994
PMIt062	PMI_RS15080					0.9984
PMIt063	PMI_RS16065					0.9992
PMIt067	PMI_RS16120					1
PMIt069	PMI_RS16350					0.9999
PMIt070	PMI_RS16355					0.9444
PMIt071	PMI_RS16370					0.9995
PMIt072	PMI_RS16375					0.9983
PMIt073	PMI_RS16540					0.9986
PMIt074	PMI_RS16545					0.9988
PMIt080	PMI_RS17005					0.9968
PMIt081	PMI_RS17010					0.9981
PMIt083	PMI_RS17670					1
Hypothetical/Pseudo
	PMI_RS18745					1
	PMI_RS05520					1
	PMI_RS17675					1
	PMI_RS05755					1
	PMI_RS16070					1
	PMI_RS01940					1
	PMI_RS16360					1
	PMI_RS09000					0.9998
	PMI_RS18770					0.9997
	PMI_RS06975					0.9997
*Denotes genes present in the Database of Essential Genes as of January 2017
