# Supplementary material for: Genome-wide transposon mutagenesis of Proteus mirabilis: Essential genes, fitness factors for catheter-associated urinary tract infection, and the impact of polymicrobial infection on fitness requirements
Source: PLoS Pathog. 2017 Jun 14;13(6):e1006434. doi: 10.1371/journal.ppat.1006434 (PMC5484520; doi:10.1371/journal.ppat.1006434)
Supplement: S2 Table — (XLSX) [file ppat.1006434.s008.xlsx]

## Sheet: Sheet1
PMI Number	ORF Designation	Gene	Name	Function	Category	Fold Change
PMI0145	PMI_RS00700		hypothetical protein	COG3681	Amino acid transport and metabolism	2.10413
PMI0387	PMI_RS01880	aroF	3-deoxy-D-arabinoheptulosonate-7-phosphate synthase (EC 2.5.1.54)	COG0722	Amino acid transport and metabolism	1.99802
PMI0390	PMI_RS01895	pheA	chorismate mutase (EC 5.4.99.5)/prephenate dehydratase (EC 4.2.1.51)	COG0077,COG1605	Amino acid transport and metabolism	2.14617
PMI0671	PMI_RS03300	sdaB	L-serine ammonia-lyase (EC 4.3.1.17)	COG1760	Amino acid transport and metabolism	2.61204
PMI0682	PMI_RS03355	artP	L-arginine ABC transporter ATP-binding protein	COG4161	Amino acid transport and metabolism	2.37505
PMI0764	PMI_RS03755	aspC	L-aspartate aminotransferase apoenzyme (EC 2.6.1.1)	COG1448	Amino acid transport and metabolism	2.29566
PMI2231	PMI_RS10990		transport protein	COG5006	Amino acid transport and metabolism	3.05651
PMI2822	PMI_RS13940	pabA	aminodeoxychorismate synthase, glutamine amidotransferase subunit (EC 2.6.1.85)	COG0512	Amino acid transport and metabolism, Coenzyme transport and metabolism	2.26128
PMI1473	PMI_RS07130	oppC	oligopeptide ABC transporter, permease protein	COG1173	Amino acid transport and metabolism, Inorganic ion transport and metabolism	2.28648
PMI1433	PMI_RS06935		transcriptional regulator, GntR family	COG1167	Amino acid transport and metabolism, Transcription	2.05363
PMI0191	PMI_RS00920		MFS-family transporter	COG2271	Carbohydrate transport and metabolism	2.29505
PMI1231	PMI_RS05940	dhaK1	dihydroxyacetone kinase DhaK subunit (EC 2.7.1.121)	COG2376	Carbohydrate transport and metabolism	4.6066
PMI1294	PMI_RS06245		MFS-family transporter	COG2814	Carbohydrate transport and metabolism	2.27157
PMI1773	PMI_RS08695	gcd	quinoprotein glucose dehydrogenase	COG4993	Carbohydrate transport and metabolism	2.00886
PMI1776	PMI_RS08710		PTS system IIB component, L-Asc family (TC 4.A.7)	COG3414	Carbohydrate transport and metabolism	2.82677
PMI2134	PMI_RS10515	agaA	N-acetylgalactosamine 6-phosphate deacetylase (EC 3.5.1.-)	COG1820	Carbohydrate transport and metabolism	2.19258
PMI3103	PMI_RS15360	celY	cellulase	COG3405	Carbohydrate transport and metabolism	2.38486
PMI3614	PMI_RS17985	ugpC	carbohydrate ABC transporter ATP-binding protein, CUT1 family (TC 3.A.1.1.-)	COG3839	Carbohydrate transport and metabolism	3.64249
PMI3615	PMI_RS17990	ugpE	carbohydrate ABC transporter membrane protein 2, CUT1 family (TC 3.A.1.1.-)	COG0395	Carbohydrate transport and metabolism	2.7206
PMI0163	PMI_RS00790		ABC transporter, membrane protein	COG1682	Carbohydrate transport and metabolism, Cell wall/membrane/envelope biogenesis	2.68964
PMI0254	PMI_RS01230	mrpA'	fimbrial protein	COG3539	Cell motility	3.65844
PMI1633	PMI_RS07975	fliI	flagellum-specific ATP synthase	COG1157	Cell motility, Intracellular trafficking, secretion, and vesicular transport	2.37624
PMI0669	PMI_RS03290	dacC	penicillin-binding protein 6. Serine peptidase. MEROPS family S11	COG1686	Cell wall/membrane/envelope biogenesis	2.03403
PMI0611	PMI_RS03010	moaC	molybdenum cofactor biosynthesis protein C	COG0315	Coenzyme transport and metabolism	2.07584
PMI1042	PMI_RS05065	btuD	vitamin B12 import ATP-binding protein	COG4138	Coenzyme transport and metabolism	2.91119
PMI1051	PMI_RS05110	lplA	lipoate-protein ligase A	COG0095	Coenzyme transport and metabolism	2.361
PMI1213	PMI_RS05850	ahpC	alkyl hydroperoxide reductase subunit C	COG0450	Defense mechanisms	2.26468
PMI1225	PMI_RS05910		ABC-2 type transporter	COG0842	Defense mechanisms	2.25713
PMI0067	PMI_RS00325		oxidoreductase, Fe-S subunit	COG0437	Energy production and conversion	2.09963
PMI1200	PMI_RS05790	pntA	NAD(P) transhydrogenase subunit alpha (pyridine nucleotide transhydrogenase subunit alpha)	COG3288	Energy production and conversion	2.0825
PMI1753	PMI_RS08600	nuoK	NADH dehydrogenase subunit K (EC 1.6.5.3)	COG0713	Energy production and conversion	2.17172
PMI2377	PMI_RS11760		cytochrome bd-I ubiquinol oxidase subunit 1 apoprotein (EC 1.10.3.10)	COG1271	Energy production and conversion	2.55933
PMI2524	PMI_RS12480	hyfE	hydrogenase-4 component E	COG4237	Energy production and conversion	2.59331
PMI2650	PMI_RS13055	fixX	ferredoxin subunit for carnitine metabolism	COG2440	Energy production and conversion	2.88229
PMI1801	PMI_RS08830		hypothetical protein	COG0730	Function unknown	2.70663
PMI1813	PMI_RS08895		hypothetical protein	COG0730	Function unknown	2.27395
PMI2856	PMI_RS14115		hypothetical protein	COG4737	Function unknown	2.99693
PMI3329	PMI_RS16565	hemY*	porphyrin biosynthesis protein	COG3071	Function unknown	2.19683
PMI0560	PMI_RS02755		ATPase	COG0714	General function prediction only	2.47706
PMI2257	PMI_RS11120		endonuclease/exonuclease/phosphatase family protein	COG3021	General function prediction only	2.5663
PMI1026	PMI_RS04985	sitB	iron ABC transporter, ATP-binding protein	COG1121	Inorganic ion transport and metabolism	2.21671
PMI1105	PMI_RS05360	cutC	copper homeostasis protein	COG3142	Inorganic ion transport and metabolism	2.33371
PMI1740	PMI_RS08540	katA	catalase	COG0753	Inorganic ion transport and metabolism	2.1267
PMI1833	PMI_RS09045	cysW	sulfate/thiosulfate ABC transporter, permease protein	COG4208	Inorganic ion transport and metabolism	2.08132
PMI1945	PMI_RS09585	ireA	TonB-dependent ferric siderophore receptor	COG4771	Inorganic ion transport and metabolism	2.02853
PMI2441	PMI_RS12070		plasmid-related protein	COG4548	Inorganic ion transport and metabolism	2.50919
PMI3380	PMI_RS16825		hypothetical protein	COG3443	Inorganic ion transport and metabolism	2.08318
PMI3526	PMI_RS17525		sodium/proton antiporter, CPA1 family (TC 2.A.36)	COG0025	Inorganic ion transport and metabolism	2.09681
PMI0746	PMI_RS03670	impG	type VI secretion system protein ImpG	COG3519	Intracellular trafficking, secretion, and vesicular transport	2.89528
PMI0361	PMI_RS01730		phosphodiesterase	COG0584	Lipid transport and metabolism	2.43059
PMI1808	PMI_RS08865	fadI	3-ketoacyl-CoA thiolase	COG0183	Lipid transport and metabolism	2.56519
PMI2364	PMI_RS11690		acyl-phosphate glycerol-3-phosphate acyltransferase	COG0344	Lipid transport and metabolism	2.66482
PMI3443	PMI_RS17160		lipid carrier protein	COG3154	Lipid transport and metabolism	2.34962
PMI2268	PMI_RS11200		short chain dehydrogenase	COG1028	Lipid transport and metabolism, Secondary metabolites biosynthesis, transport and catabolism	2.64454
PMI1783	PMI_RS08745	purF	amidophosphoribosyltransferase (EC 2.4.2.14)	COG0034	Nucleotide transport and metabolism	2.05045
PMI2162	PMI_RS10655	purK	5-(carboxyamino)imidazole ribonucleotide synthase	COG0026	Nucleotide transport and metabolism	2.02237
PMI2775	PMI_RS13705	nudC	NADH pyrophosphatase	COG2816	Nucleotide transport and metabolism	2.05069
PMI3512	PMI_RS17460	deoC	deoxyribose-phosphate aldolase	COG0274	Nucleotide transport and metabolism	2.42854
PMI1268	PMI_RS06125		ATP-binding/heat shock protein	COG0443	Posttranslational modification, protein turnover, chaperones	2.15075
PMI1411	PMI_RS06825	sufE	Cysteine desulfuration protein SufE	COG2166	Posttranslational modification, protein turnover, chaperones	2.65232
PMI2170	PMI_RS10695		SPFH domain, Band 7 family protein	COG0330	Posttranslational modification, protein turnover, chaperones	1.99704
PMI2171	PMI_RS10700		hypothetical protein	COG1585	Posttranslational modification, protein turnover, chaperones	2.02414
PMI3562	PMI_RS17720		radical SAM superfamily protein	COG0641	Posttranslational modification, protein turnover, chaperones	2.50304
PMI1893	PMI_RS09345	rseA	anti sigma-E protein, RseA	COG3073	Signal transduction mechanisms	2.69276
PMI0184	PMI_RS00890	dsdC	D-serine deaminase activator (LysR-family transcriptional regulator)	COG0583	Transcription	2.43957
PMI0720	PMI_RS03540		cold-shock DNA-binding protein family	COG1278	Transcription	4.78628
PMI0846	PMI_RS04155		transcriptional regulator, LysR family	COG0583	Transcription	2.86673
PMI1461	PMI_RS07070	betI	transcriptional regulator, TetR family	COG1309	Transcription	2.09342
PMI1820	PMI_RS08980		MarR-family transcriptional regulator	COG1846	Transcription	2.78074
PMI0122	PMI_RS00590		preQ(0) biosynthesis protein QueC	COG0603	Translation, ribosomal structure and biogenesis	3.21164
PMI1167	PMI_RS05630	rnd	ribonuclease D	COG0349	Translation, ribosomal structure and biogenesis	3.15793
PMI3187	PMI_RS15760		methyltransferase	COG0219	Translation, ribosomal structure and biogenesis	2.02288
Not in COG
PMI0558	PMI_RS02745					3.99843
PMI2217	PMI_RS10925	pmpG				3.31468
PMI0522	PMI_RS02585					3.07104
PMI0460	PMI_RS02300					2.9493
PMI1032	PMI_RS05015					2.88882
PMI0892	PMI_RS04385	intE				2.86229
PMI1726	PMI_RS08450					2.84919
PMI0927	PMI_RS04545					2.7539
PMI1236	PMI_RS05965					2.44434
PMI0258	PMI_RS01250	mrpF'				2.19982
PMI0854	PMI_RS04190					2.19012
PMI0236	PMI_RS01145	pbtE				2.18017
PMI1582	PMI_RS07715					2.10948
PMI3402	PMI_RS16935					2.10599
PMI1739	PMI_RS08535					2.09156
PMI2542	PMI_RS12570					2.05598
PMI1126	PMI_RS05460					2.04819
Plasmid
PMIP27	PMI_RS18635					3.26483
PMIP30	PMI_RS18775					2.40027
tRNA
PMIt064	PMI_RS16080					17.2441
*Denotes genes previously identified by STM
