# Supplementary material for: Genome-wide transposon mutagenesis of Proteus mirabilis: Essential genes, fitness factors for catheter-associated urinary tract infection, and the impact of polymicrobial infection on fitness requirements
Source: PLoS Pathog. 2017 Jun 14;13(6):e1006434. doi: 10.1371/journal.ppat.1006434 (PMC5484520; doi:10.1371/journal.ppat.1006434)
Supplement: S3 Table — (XLSX) [file ppat.1006434.s009.xlsx]

## Sheet: Sheet1
PMI Number	ORF Designation	Gene	Name	Function	Category	Fold Change
PMI0370	PMI_RS01770	proA	glutamate-5-semialdehyde dehydrogenase (EC 1.2.1.41)	COG0014	Amino acid transport and metabolism	2.62555
PMI0371	PMI_RS01775	aroL	shikimate kinase (EC 2.7.1.71)	COG0703	Amino acid transport and metabolism	2.33297
PMI0632	PMI_RS03115		inner membrane transporter RhtA	COG5006	Amino acid transport and metabolism	2.47203
PMI0841	PMI_RS04130	lysP	lysine:proton symporter, AAT family (TC 2.A.3.1.2)	COG0833	Amino acid transport and metabolism	2.21684
PMI0843	PMI_RS04140	plaP	putrescine:proton symporter, AAT family (TC 2.A.3.1.13)	COG0531	Amino acid transport and metabolism	2.35219
PMI1607	PMI_RS07845	sdaA*	L-serine ammonia-lyase (EC 4.3.1.17)	COG1760	Amino acid transport and metabolism	2.87014
PMI1765	PMI_RS08655		aminotransferase	COG0436	Amino acid transport and metabolism	2.08175
PMI1827	PMI_RS09015	cysK	cysteine synthase (EC 2.5.1.47)	COG0031	Amino acid transport and metabolism	3.57431
PMI2093	PMI_RS10310	speB	agmatinase (EC 3.5.3.11)	COG0010	Amino acid transport and metabolism	2.86072
PMI2260	PMI_RS11160	metI	D-methionine ABC transporter, permease protein	COG2011	Amino acid transport and metabolism	2.36015
PMI2735	PMI_RS13480	potC	spermidine/putrescine ABC transporter, permease protein	COG1177	Amino acid transport and metabolism	2.94202
PMI2736	PMI_RS13485	potB	spermidine/putrescine ABC transporter, permease protein	COG1176	Amino acid transport and metabolism	3.39837
PMI3464	PMI_RS17265	pepA	aminopeptidase A. Metallo peptidase. MEROPS family M17	COG0260	Amino acid transport and metabolism	2.66725
PMI3701	PMI_RS18415		sodium:dicarboxylate symporter	COG3633	Amino acid transport and metabolism	2.04134
PMI0453	PMI_RS02270	nagA	N-acetylglucosamine 6-phosphate deacetylase (EC 3.5.1.25)	COG1820	Carbohydrate transport and metabolism	3.51786
PMI1405	PMI_RS06795	pykF	pyruvate kinase (EC 2.7.1.40)	COG0469	Carbohydrate transport and metabolism	3.58901
PMI3716	PMI_RS18490	gpmB	probable phosphoglycerate mutase	COG0406	Carbohydrate transport and metabolism	2.01665
PMI0452	PMI_RS02265	nagC	N-acetylglucosamine repressor, NagC	COG1940	Carbohydrate transport and metabolism, Transcription	2.94746
PMI2929	PMI_RS14480	glpR	transcriptional regulator, DeoR family	COG1349	Carbohydrate transport and metabolism, Transcription	2.02256
PMI3095	PMI_RS15320		N-acetylglucosamine kinase (EC 2.7.1.59)	COG1940	Carbohydrate transport and metabolism, Transcription	2.28174
PMI3511	PMI_RS17455	deoR	transcriptional regulator, DeoR family	COG1349	Carbohydrate transport and metabolism, Transcription	2.22931
PMI3212	PMI_RS15885		cell division protein ZapB	COG3074	Cell cycle control, cell division, chromosome partitioning	5.83925
PMI0515	PMI_RS02550		phage replication protein	COG1192	Cell motility	3.2267
PMI1664	PMI_RS08125	cheR	chemotaxis protein methyltransferase	COG1352	Cell motility, Signal transduction mechanisms	2.13459
PMI0644	PMI_RS03175		hypothetical protein	COG1346	Cell wall/membrane/envelope biogenesis	2.00639
PMI0831	PMI_RS04080	spr	spr peptidase. Cysteine peptidase. MEROPS family C40	COG0791	Cell wall/membrane/envelope biogenesis	2.21111
PMI1811	PMI_RS08880	vacJ	VacJ lipoprotein	COG2853	Cell wall/membrane/envelope biogenesis	2.41201
PMI2182	PMI_RS10755	wzz	O-antigen chain length determinant	COG3765	Cell wall/membrane/envelope biogenesis	2.01555
PMI2349	PMI_RS11620	tolC	outer membrane protein TolC precursor	COG1538	Cell wall/membrane/envelope biogenesis	3.64727
PMI3021	PMI_RS14945	mrcA*	penicillin-binding protein 1A	COG5009	Cell wall/membrane/envelope biogenesis	2.18548
PMI3159	PMI_RS15620		glycosyl transferase	COG0438	Cell wall/membrane/envelope biogenesis	2.64147
PMI3161	PMI_RS15630		glycosyl transferase	COG0438	Cell wall/membrane/envelope biogenesis	2.10212
PMI3170	PMI_RS15675	wabH	lipopolysaccharide core biosynthesis glycosyl transferase	COG0438	Cell wall/membrane/envelope biogenesis	2.15238
PMI3390	PMI_RS16875	*	autotransporter secretion outer membrane protein TamA	COG0729	Cell wall/membrane/envelope biogenesis	2.18162
PMI0132	PMI_RS00640	acrA	multidrug efflux protein	COG0845	Cell wall/membrane/envelope biogenesis, Defense mechanisms	3.18093
PMI2265	PMI_RS11185	cutF/nlpE	copper homeostasis lipoprotein	COG3015	Cell wall/membrane/envelope biogenesis, Defense mechanisms	2.41577
PMI0008	PMI_RS00040	mog	molybdopterin adenylyltransferase (EC 2.7.7.75)	COG0521	Coenzyme transport and metabolism	2.58328
PMI0095	PMI_RS00455	ispA	farnesyl-diphosphate synthase (EC 2.5.1.10)	COG0142	Coenzyme transport and metabolism	2.25712
PMI2353	PMI_RS11640	ribB	3,4-dihydroxy-2-butanone 4-phosphate synthase	COG0108	Coenzyme transport and metabolism	2.44566
PMI2875	PMI_RS14210		hydrolase	COG1011	Coenzyme transport and metabolism	3.32662
PMI3214	PMI_RS15895	menA	1,4-dihydroxy-2-naphthoate prenyltransferase (EC 2.5.1.74)	COG1575	Coenzyme transport and metabolism	2.45251
PMI3246	PMI_RS16050	btuB	vitamin B12 transporter (TonB-dependent receptor)	COG4206	Coenzyme transport and metabolism	2.23419
PMI2022	PMI_RS09970	visC	2-octaprenyl-3-methyl-6-methoxy-1,4-benzoquinol hydroxylase (EC 1.14.13.-)	COG0654	Coenzyme transport and metabolism, Energy production and conversion	3.05708
PMI1904	PMI_RS09395		hypothetical protein	COG2914	Defense mechanisms	2.3284
PMI2091	PMI_RS10300		hypothetical protein	COG3657	Defense mechanisms	2.4476
PMI3584	PMI_RS17830	sugE	quaternary ammonium compound-resistance protein	COG2076	Defense mechanisms	2.00859
PMI0631	PMI_RS03110	dps	DNA protection during starvation protein	COG0783	Defense mechanisms, Inorganic ion transport and metabolism	5.22374
PMI3715	PMI_RS18485		hypothetical protein	COG1986	Defense mechanisms, Nucleotide transport and metabolism	2.19772
PMI0567	PMI_RS02790	sdhA	succinate dehydrogenase subunit A (EC 1.3.5.1)	COG1053	Energy production and conversion	2.531
PMI0705	PMI_RS03470	pflB	formate acetyltransferase	COG1882	Energy production and conversion	2.28649
PMI1754	PMI_RS08605	nuoJ	NADH dehydrogenase subunit J (EC 1.6.5.3)	COG0839	Energy production and conversion	2.19749
PMI1762	PMI_RS08645	nuoA	NADH dehydrogenase subunit A (EC 1.6.5.3)	COG0838	Energy production and conversion	2.49876
PMI1771	PMI_RS08685	ackA	acetate kinase (EC 2.7.2.1)	COG0282	Energy production and conversion	2.45935
PMI1772	PMI_RS08690	pta	phosphotransacetylase (EC 2.3.1.8)	COG0280	Energy production and conversion	2.69471
PMI1855	PMI_RS09155	fdx	2Fe-2S ferredoxin	COG0633	Energy production and conversion	3.75265
PMI2013	PMI_RS09925	fldB	flavodoxin 2	COG0716	Energy production and conversion	2.0459
PMI2740	PMI_RS13505	qor	quinone oxidoreductase	COG0604	Energy production and conversion	2.33296
PMI3031	PMI_RS14995	gph	phosphoglycolate phosphatase	COG0546	Energy production and conversion	2.62649
PMI3108	PMI_RS15385	fdoI	formate dehydrogenase (quinone-dependent) cytochrome b subunit	COG2864	Energy production and conversion	2.08044
PMI3300	PMI_RS16405	ilvM	acetolactate synthase, small subunit (EC 2.2.1.6)	COG3978	Energy production and conversion	2.73859
PMI3400	PMI_RS16925	mdh	malate dehydrogenase (NAD) (EC 1.1.1.37)	COG0039	Energy production and conversion	2.62114
PMI3107	PMI_RS15380	fdhE	Tat proofreading chaperone FdhE	COG3058	Energy production and conversion, Posttranslational modification, protein turnover, chaperones	2.04761
PMI0103	PMI_RS00490		hypothetical protein	COG1666	Function unknown	3.18094
PMI0328	PMI_RS01565		hypothetical protein	COG3171	Function unknown	3.85711
PMI0703	PMI_RS03460		hypothetical protein	COG5473	Function unknown	2.70552
PMI0776	PMI_RS03815	pqiA	paraquat-inducible membrane protein A	COG2995	Function unknown	2.02314
PMI1297	PMI_RS06260		hypothetical protein	COG5339	Function unknown	2.37516
PMI1563	PMI_RS07615	nlpB/dapX	Beta-barrel assembly machine subunit BamC	COG3317	Function unknown	2.20321
PMI2354	PMI_RS11645		hypothetical protein	COG2960	Function unknown	2.98803
PMI2850	PMI_RS14085		lipoprotein	COG5645	Function unknown	2.71397
PMI2861	PMI_RS14140		hypothetical protein	COG2860	Function unknown	2.5517
PMI2887	PMI_RS14270		lipoprotein	COG4259	Function unknown	2.20495
PMI3035	PMI_RS15015		sulfur-carrier protein	COG2258	Function unknown	2.77998
PMI3225	PMI_RS15950		hypothetical protein	COG2862	Function unknown	2.56589
PMI3447	PMI_RS17180		hypothetical protein	COG3787	Function unknown	2.70226
PMI3474	PMI_RS17310		hypothetical protein	COG3081	Function unknown	2.29363
PMI3667	PMI_RS18245		hypothetical protein	COG3105	Function unknown	2.66465
PMI0622	PMI_RS03065		transglycosylase associated protein	COG2261	General function prediction only	2.0214
PMI2498	PMI_RS12345		acetyltransferase	COG3153	General function prediction only	2.01273
PMI2545	PMI_RS12585	fxsA	membrane protein FxsA (suppressor of F exclusion of phage T7)	COG3030	General function prediction only	2.04318
PMI2840	PMI_RS14030		insulinase (Peptidase family M16)	COG0612	General function prediction only	2.18465
PMI3232	PMI_RS15980		amidohydrolase/metallopeptidase	COG1473	General function prediction only	2.30764
PMI3294	PMI_RS16340		transferase	COG0663	General function prediction only	2.94142
PMI3386	PMI_RS16855		hypothetical protein	COG3054	General function prediction only	2.54296
PMI3712	PMI_RS18470		ABC transporter ATP-binding component	COG0488	General function prediction only	2.29455
PMI0134	PMI_RS00650		cytoplasmic sulphur reductase	COG1553	Inorganic ion transport and metabolism	2.10925
PMI0598	PMI_RS02945	modB	molybdenum ABC transporter, permease protein	COG4149	Inorganic ion transport and metabolism	2.22554
PMI1151	PMI_RS05555	znuC	high-affinity zinc uptake system ATP-binding protein	COG1121	Inorganic ion transport and metabolism	2.90916
PMI1175	PMI_RS05670		putative ABC transport system permease protein	COG0390	Inorganic ion transport and metabolism	2.24106
PMI1518	PMI_RS07360		high-affinity nickel-transport protein	COG2215	Inorganic ion transport and metabolism	2.16062
PMI2748	PMI_RS13545	zur	zinc uptake regulator, Fur family	COG0735	Inorganic ion transport and metabolism	2.29276
PMI2921	PMI_RS14440	feoB	ferrous iron transport protein B	COG0370	Inorganic ion transport and metabolism	2.00488
PMI2927	PMI_RS14470	glpE	thiosulfate sulfurtransferase (EC 2.8.1.1)	COG0607	Inorganic ion transport and metabolism	2.45498
PMI2959	PMI_RS14630		iron ABC transporter permease component	COG4605	Inorganic ion transport and metabolism	2.20153
PMI2960	PMI_RS14635		iron ABC transporter, ATP-binding protein	COG4604	Inorganic ion transport and metabolism	2.00486
PMI3311	PMI_RS16460	gppA	guanosine-5'-triphosphate,3'-diphosphate pyrophosphatase	COG0248	Inorganic ion transport and metabolism, Nucleotide transport and metabolism, Signal transduction mechanisms	2.5411
PMI0029	PMI_RS00140	exbB	outer membrane transport energization protein ExbB (TC 2.C.1.1.1)	COG0811	Intracellular trafficking, secretion, and vesicular transport	2.31145
PMI3539	PMI_RS17590	tatA	sec-independent protein translocase	COG1826	Intracellular trafficking, secretion, and vesicular transport	2.20486
PMI3541	PMI_RS17600	tatC	Sec-independent protein translocase TatC	COG0805	Intracellular trafficking, secretion, and vesicular transport	2.65736
PMI1779	PMI_RS08725		NUDIX hydrolase	COG1443	Lipid transport and metabolism	3.707
PMI3137	PMI_RS15525		methyltransferase	COG3963	Lipid transport and metabolism	2.1384
PMI3559	PMI_RS17705		bifunctional acetyl-/propionyl-coenzyme A carboxylase alpha chain [includes: biotin carboxylase and biotin carboxyl carrier protein]	COG4770	Lipid transport and metabolism	2.14508
PMI3658	PMI_RS18200		toluene tolerance protein	COG2854	Lipid transport and metabolism	2.00125
PMI0413	PMI_RS02035	nrdF	ribonucleoside-diphosphate reductase class Ib beta subunit (EC 1.17.4.1)	COG0208	Nucleotide transport and metabolism	2.28605
PMI0714	PMI_RS03510	cmk	cytidylate kinase (EC 2.7.4.14)	COG0283	Nucleotide transport and metabolism	2.49364
PMI0889	PMI_RS04370		Nudix hydrolase	COG1051	Nucleotide transport and metabolism	3.09023
PMI2055	PMI_RS10130	mutT	8-oxo-dGTPase (EC 3.6.1.55)	COG1051	Nucleotide transport and metabolism	2.24404
PMI3333	PMI_RS16585	cyaA*	adenylate cyclase	COG3072	Nucleotide transport and metabolism	2.19559
PMI3370	PMI_RS16770	purA	Adenylosuccinate synthetase (EC 6.3.4.4)	COG0104	Nucleotide transport and metabolism	2.16273
PMI3501	PMI_RS17415		deoxyguanosinetriphosphate triphosphohydrolase	COG0232	Nucleotide transport and metabolism	2.73596
PMI3532	PMI_RS17555	udp	uridine phosphorylase	COG2820	Nucleotide transport and metabolism	3.52764
PMI0973	PMI_RS04750		heat shock protein	COG0071	Posttranslational modification, protein turnover, chaperones	4.02076
PMI1413	PMI_RS06835	sufD	Iron-regulated ABC transporter permease protein SufD	COG0719	Posttranslational modification, protein turnover, chaperones	2.2937
PMI1955	PMI_RS09635	eco	ecotin precursor	COG4574	Posttranslational modification, protein turnover, chaperones	2.20259
PMI2185	PMI_RS10770	htpG	chaperone protein HtpG (heat shock protein HtpG)	COG0326	Posttranslational modification, protein turnover, chaperones	2.19476
PMI2332	PMI_RS11535	surA*	periplasmic chaperone for outer membrane proteins SurA	COG0760	Posttranslational modification, protein turnover, chaperones	2.19558
PMI3016	PMI_RS14920	hslO	heat-shock chaperonin	COG1281	Posttranslational modification, protein turnover, chaperones	2.12111
PMI3200	PMI_RS15825	cpxP	periplasmic protein	COG3678	Posttranslational modification, protein turnover, chaperones	3.27115
PMI3613	PMI_RS17980		peptidase	COG0501	Posttranslational modification, protein turnover, chaperones	1.99536
PMI3666	PMI_RS18240	degQ	protease	COG0265	Posttranslational modification, protein turnover, chaperones	2.46383
PMI3671	PMI_RS18265	sspA	stringent starvation protein A	COG0625	Posttranslational modification, protein turnover, chaperones	2.21522
PMI2916	PMI_RS14415		acetyltransferase	COG1670	Posttranslational modification, protein turnover, chaperones, Translation, ribosomal structure and biogenesis	2.18968
PMI0096	PMI_RS00460	xseB	Exodeoxyribonuclease VII small subunit (EC 3.1.11.6)	COG1722	Replication, recombination and repair	2.44041
PMI0141	PMI_RS00680	recR	DNA replication and repair protein RecR	COG0353	Replication, recombination and repair	2.61504
PMI1239	PMI_RS05980		probable base excision DNA repair protein	COG0122	Replication, recombination and repair	2.36387
PMI1886	PMI_RS09310	recO	DNA replication and repair protein RecO	COG1381	Replication, recombination and repair	2.66078
PMI2452	PMI_RS12120		endonuclease precursor	COG2356	Replication, recombination and repair	2.04525
PMI2485	PMI_RS12285	umuC	DNA repair protein	COG0389	Replication, recombination and repair	2.06221
PMI3134	PMI_RS15510	recF	DNA replication and repair protein RecF	COG1195	Replication, recombination and repair	2.06015
PMI3312	PMI_RS16465	rhlB	ATP-dependent RNA helicase	COG0513	Replication, recombination and repair	2.65564
PMI0379	PMI_RS01840	luxS	S-ribosylhomocysteine lyase (EC 4.4.1.21)/quorum-sensing autoinducer 2 (AI-2) synthesis protein LuxS	COG1854	Signal transduction mechanisms	2.41875
PMI2229	PMI_RS10985		cell filamentation protein	COG2184	Signal transduction mechanisms	2.02647
PMI0885	PMI_RS04350	phoP	two-component response regulator	COG0745	Signal transduction mechanisms, Transcription	2.16551
PMI3719	PMI_RS18505	arcA	aerobic respiration control protein	COG0745	Signal transduction mechanisms, Transcription	2.05814
PMI0133	PMI_RS00645	acrR	transcriptional regulator, TetR family	COG1309	Transcription	2.80099
PMI0171	PMI_RS00830		transcriptional regulator, IclR family	COG1414	Transcription	2.12526
PMI1052	PMI_RS05115	pqrA	AraC-family transcriptional regulator	COG2207	Transcription	3.12954
PMI1399	PMI_RS06755	purR	transcriptional regulator, LacI family	COG1609	Transcription	2.09894
PMI2301	PMI_RS11365	gcvA	glycine cleavage system transcriptional activator (LysR-family transcriptional regulator)	COG0583	Transcription	2.18225
PMI2759	PMI_RS13600	iclR	transcriptional regulator, IclR family	COG1414	Transcription	2.49272
PMI2890	PMI_RS14285	greB	transcription elongation factor GreB	COG0782	Transcription	2.59868
PMI2974	PMI_RS14705		transcriptional regulator, RpiR family	COG1737	Transcription	2.11714
PMI3117	PMI_RS15430		LysR-family transcriptional regulator	COG0583	Transcription	2.13661
PMI3153	PMI_RS15590	slmA/ttk	cell division inhibitor SlmA/transcriptional regulator, TetR family	COG1309	Transcription	2.658
PMI3295	PMI_RS16380	hdfR*	H-NS-depdendent flhDC regulator (LysR-family transcriptional regulator)	COG0583	Transcription	2.10369
PMI3425	PMI_RS17060		hypothetical protein	COG2964	Transcription	2.27203
PMI3643	PMI_RS18125	rnk	regulator of nucleoside diphosphate kinase	COG0782	Transcription	3.2565
PMI3695	PMI_RS18385		LysR-family transcriptional regulator	COG0583	Transcription	2.20125
PMI3714	PMI_RS18480	trpR	Trp operon repressor	COG2973	Transcription	3.2538
PMI0401	PMI_RS01975		tRNA/rRNA methyltransferase	COG0566	Translation, ribosomal structure and biogenesis	2.26102
PMI1340	PMI_RS06465	rluB	ribosomal large subunit pseudouridine synthase B (EC 5.4.99.-)	COG1187	Translation, ribosomal structure and biogenesis	2.30205
PMI2739	PMI_RS13500	dusA	tRNA-U16,U17-dihydrouridine synthase	COG0042	Translation, ribosomal structure and biogenesis	2.66021
PMI2825	PMI_RS13955	def	peptide deformylase (EC 3.5.1.88)	COG0242	Translation, ribosomal structure and biogenesis	2.1023
PMI3151	PMI_RS15580	rph	RNAse PH (EC 2.7.7.56)	COG0689	Translation, ribosomal structure and biogenesis	3.37861
PMI3181	PMI_RS15730	rimO	SSU ribosomal protein S12P methylthiotransferase (EC 2.-.-.-)	COG0621	Translation, ribosomal structure and biogenesis	2.06669
PMI3373	PMI_RS16785	rlmB	23S rRNA Gm-2251 2'-O-methyltransferase (EC 2.1.1.185)	COG0566	Translation, ribosomal structure and biogenesis	3.10263
PMI3635	PMI_RS18085	cafA	RNAse G (EC 3.1.4.-)	COG1530	Translation, ribosomal structure and biogenesis	2.00569
Not in COG
PMI0478	PMI_RS02375					5.39718
PMI0677	PMI_RS03330					4.65521
PMI1005	PMI_RS04880					4.31627
PMI3244	PMI_RS16040					3.95574
PMI0998	PMI_RS04845					3.64869
PMI3144	PMI_RS15555					3.52462
PMI0795	PMI_RS03910					3.46631
PMI0438	PMI_RS02160					3.45862
PMI0830	PMI_RS04075					3.40565
PMI1965	PMI_RS09685					2.99445
PMI2984	PMI_RS14755					2.99339
PMI1671	PMI_RS08160	flhC				2.86783
PMI3124	PMI_RS15465					2.8634
PMI1139	PMI_RS05505					2.85676
PMI0250	PMI_RS01215					2.84852
PMI1672	PMI_RS08165	flhD				2.66078
PMI3115	PMI_RS15420	umoA				2.63908
PMI0896	PMI_RS04405					2.60855
PMI0482	PMI_RS02395					2.59407
PMI3024	PMI_RS14960					2.5792
PMI3022	PMI_RS14950					2.57636
PMI1289	PMI_RS06220					2.50829
PMI3565	PMI_RS17735					2.50154
PMI0311	PMI_RS01495					2.48286
PMI0545	PMI_RS02685					2.45466
PMI1798	PMI_RS08815					2.39572
PMI0953	PMI_RS04655	int				2.3186
PMI3113	PMI_RS15410					2.30568
PMI3471	PMI_RS17300					2.28108
PMI2453	PMI_RS12125					2.26976
PMI3011	PMI_RS14890	pitA				2.24139
PMI2107	PMI_RS10380					2.2238
PMI0516	PMI_RS02555					2.12119
PMI1799	PMI_RS08820					2.11891
PMI1073	PMI_RS05215	hocA				2.10724
PMI1010	PMI_RS04905					2.10128
PMI3531	PMI_RS17550					2.07069
PMI2993	PMI_RS14800	idsD				2.06997
PMI2317	PMI_RS11460					2.0618
PMI3448	PMI_RS17185					2.05453
PMI2972	PMI_RS14695					2.04737
PMI1136	PMI_RS05495					2.0416
PMI3491	PMI_RS17380					2.03261
PMI3470	PMI_RS17295					2.00976
PMI2108	PMI_RS10385					2.00729
Plasmid
PMIP07	PMI_RS18545					2.25243
PMIP09	PMI_RS18555	pilX4*	putative conjugal transfer protein	COG3451	Intracellular trafficking, secretion, and vesicular transport	2.14496
PMIP13	PMI_RS18575		conjugal transfer protein	COG3736	Intracellular trafficking, secretion, and vesicular transport	1.99934
PMIP16	PMI_RS18590		conjugal transfer protein	COG0630	Intracellular trafficking, secretion, and vesicular transport	2.22566
Hypothetical/Pseudo
	PMI_RS09410					2.66479
	PMI_RS12290					2.10856
	PMI_RS15395					2.22838
*Denotes genes previously identified by STM
