# Supplementary material for: Genome-wide transposon mutagenesis of Proteus mirabilis: Essential genes, fitness factors for catheter-associated urinary tract infection, and the impact of polymicrobial infection on fitness requirements
Source: PLoS Pathog. 2017 Jun 14;13(6):e1006434. doi: 10.1371/journal.ppat.1006434 (PMC5484520; doi:10.1371/journal.ppat.1006434)
Supplement: S4 Table — (XLSX) [file ppat.1006434.s010.xlsx]

## Sheet: Sheet1
PMI Number	ORF Designation	Gene	Name	Function	Category	Bladder Fold Change	Kidney Fold Change
PMI0187	PMI_RS00900	dsdA	D-serine ammonia-lyase (EC 4.3.1.18)	COG3048	Amino acid transport and metabolism	2.077	2.44384
PMI0347	PMI_RS01660	lysA	diaminopimelate decarboxylase (EC 4.1.1.20)	COG0019	Amino acid transport and metabolism	3.36288	5.67718
PMI1853	PMI_RS09145	pepB	aminopeptidase B. Metallo peptidase. MEROPS family M17	COG0260	Amino acid transport and metabolism	2.00193	2.11561
PMI2024	PMI_RS09980	pepP	aminopeptidase P (EC:3.4.11.9). Metallo peptidase. MEROPS family M24B	COG0006	Amino acid transport and metabolism	2.49555	2.7145
PMI2094	PMI_RS10315	speA	arginine decarboxylase (EC 4.1.1.19)	COG1166	Amino acid transport and metabolism	2.38985	2.80416
PMI2149	PMI_RS10590		exported amino acid deaminase	COG0665	Amino acid transport and metabolism	3.22652	3.01396
PMI2167	PMI_RS10680	tesA	acyl-CoA thioesterase	COG2755	Amino acid transport and metabolism	2.08832	2.12614
PMI2259	PMI_RS11155	metN*	D-methionine ABC transporter, ATP-binding protein	COG1135	Amino acid transport and metabolism	3.05865	3.14328
PMI2734	PMI_RS13475	potD	spermidine/putrescine ABC transporter, substrate-binding periplasmic protein	COG0687	Amino acid transport and metabolism	2.63286	3.98684
PMI2737	PMI_RS13490	potA	spermidine/putrescine ABC transporter, ATP-binding protein	COG3842	Amino acid transport and metabolism	2.45273	2.50373
PMI2743	PMI_RS13520	tyrB	aromatic amino acid aminotransferase apoenzyme (EC 2.6.1.57)	COG1448	Amino acid transport and metabolism	2.28267	2.43285
PMI2834	PMI_RS14000	aad	amino acid deaminase	COG0665	Amino acid transport and metabolism	3.52902	2.73544
PMI2882	PMI_RS14245	glnA	L-glutamine synthetase (EC 6.3.1.2)	COG0174	Amino acid transport and metabolism	3.39969	3.13344
PMI3026	PMI_RS14970	aroK	shikimate kinase (EC 2.7.1.71)	COG0703	Amino acid transport and metabolism	4.36661	4.08589
PMI3052	PMI_RS15115	asnA	aspartate-ammonia ligase (EC 6.3.1.1)	COG2502	Amino acid transport and metabolism	3.62677	3.31905
PMI1794	PMI_RS08795		hypothetical protein	COG0697	Amino acid transport and metabolism, Carbohydrate transport and metabolism	2.91616	3.57014
PMI2898	PMI_RS14325		amino acid ABC transporter substrate-binding protein, PAAT family (TC 3.A.1.3.-)	COG0834	Amino acid transport and metabolism, Signal transduction mechanisms	2.45929	4.14766
PMI3222	PMI_RS15935	metJ	methionine repressor, MetJ	COG3060	Amino acid transport and metabolism, Transcription	2.35614	3.58106
PMI3305	PMI_RS16430	ilvC	ketol-acid reductoisomerase (EC 1.1.1.86)	COG0059	Amino acid transport and metabolism. Coenzyme transport and metabolism	2.08022	4.08906
PMI0454	PMI_RS02275	nagB	glucosamine-6-phosphate deaminase (EC 3.5.99.6)	COG0363	Carbohydrate transport and metabolism	4.66411	7.99049
PMI1401	PMI_RS06765		MFS-family transporter	COG2814	Carbohydrate transport and metabolism	7.16034	6.37524
PMI1829	PMI_RS09025	ptsI	phosphoenolpyruvate--protein phosphotransferase (EC 2.7.3.9)	COG1080	Carbohydrate transport and metabolism	3.94951	7.59837
PMI1830	PMI_RS09030	crr	PTS system D-glucose-specific IIA component, Glc family (TC 4.A.1.1.1)	COG2190	Carbohydrate transport and metabolism	5.96344	5.73963
PMI1863	PMI_RS09195	suhB	inositol-1-monophosphatase	COG0483	Carbohydrate transport and metabolism	5.20719	3.54893
PMI1943	PMI_RS09575		MFS-family transporter	COG2814	Carbohydrate transport and metabolism	2.03317	3.11734
PMI2414	PMI_RS11945	deoB	phosphopentomutase	COG1015	Carbohydrate transport and metabolism	4.80239	6.65349
PMI2956	PMI_RS14615	chbB/celA	PTS system N,N'-diacetylchitobiose-specific IIB component, Lac family (TC 4.A.3.2.1)	COG1440	Carbohydrate transport and metabolism	2.10886	3.10211
PMI3209	PMI_RS15870	emrD	multidrug resistance protein D (MFS-family transporter)	COG2814	Carbohydrate transport and metabolism	2.11258	3.98302
PMI1046	PMI_RS05085	*	polysaccharide deacetylase	COG0726	Carbohydrate transport and metabolism, Cell wall/membrane/envelope biogenesis	2.67049	2.63127
PMI1828	PMI_RS09020	hpr/ptsH	PTS system phosphocarrier protein	COG1925	Carbohydrate transport and metabolism, Signal transduction mechanisms	4.78711	9.02055
PMI2141	PMI_RS10550	agaR	transcriptional regulator, DeoR family	COG1349	Carbohydrate transport and metabolism, Transcription	6.18074	7.6213
PMI0536	PMI_RS02650	ucaA	major fimbrial subunit	COG3539	Cell motility	8.36503	4.16229
PMI1653	PMI_RS08070	flgC	flagellar basal-body rod protein	COG1558	Cell motility	2.66273	4.37875
PMI1877	PMI_RS09265	pmfA	major fimbrial subunit	COG3539	Cell motility	4.91244	4.4106
PMI2642	PMI_RS13015	#	chromosome partitioning related protein	COG1192	Cell motility	2.21379	2.04647
PMI0275	PMI_RS01335	arnT	undecaprenyl phosphate-alpha-4-amino-4-deoxy-l-arabinose arabinosyl transferase	COG1807	Cell wall/membrane/envelope biogenesis	2.2737	3.61017
PMI0765	PMI_RS03760	ompF/nmpC	outer membrane porin	COG3203	Cell wall/membrane/envelope biogenesis	7.14948	4.08638
PMI1043	PMI_RS05070	arnB	UDP-4-amino-4-deoxy-l-arabinose--oxoglutarate aminotransferase	COG0399	Cell wall/membrane/envelope biogenesis	3.0885	4.89202
PMI1044	PMI_RS05075	arnC	undecaprenyl-phosphate 4-deoxy-4-formamido-l-arabinose transferase	COG0463	Cell wall/membrane/envelope biogenesis	2.85041	2.88798
PMI1355	PMI_RS06540	tonB	outer membrane transport energization protein TonB (TC 2.C.1.1.1)	COG0810	Cell wall/membrane/envelope biogenesis	2.03675	2.26307
PMI1389	PMI_RS06710	slyB	outer membrane lipoprotein	COG3133	Cell wall/membrane/envelope biogenesis	2.44124	3.78009
PMI1409	PMI_RS06815	lpp	major outer membrane lipoprotein (murein-lipoprotein)	COG4238	Cell wall/membrane/envelope biogenesis	4.23876	5.97365
PMI2668	PMI_RS13145	pacA	peptidoglycan O-acyl transferase	COG1696	Cell wall/membrane/envelope biogenesis	2.34268	2.12771
PMI3188	PMI_RS15765	wbnF	nucleotide sugar epimerase	COG0451	Cell wall/membrane/envelope biogenesis	2.62498	2.27322
PMI3195	PMI_RS15800		glycosyl transferase	COG0463	Cell wall/membrane/envelope biogenesis	3.23042	2.9022
PMI3196	PMI_RS15805		glycosyl transferase	COG0463	Cell wall/membrane/envelope biogenesis	2.62041	4.4619
PMI3344	PMI_RS16635	pldA	phospholipase A	COG2829	Cell wall/membrane/envelope biogenesis	2.34794	2.31744
PMI3709	PMI_RS18455		TonB-like protein	COG0810	Cell wall/membrane/envelope biogenesis	4.70767	3.49908
PMI1585	PMI_RS07730	mdtA#	multidrug resistance protein	COG0845	Cell wall/membrane/envelope biogenesis, Defense mechanisms	2.22402	2.03204
PMI0610	PMI_RS03005	moaA	cyclic pyranopterin monophosphate synthase subunit MoaA (EC 4.1.99.18)	COG2896	Coenzyme transport and metabolism	2.06728	3.06784
PMI2753	PMI_RS13570	ubiC	chorismate lyase (EC 4.1.3.40)	COG3161	Coenzyme transport and metabolism	2.33572	2.03425
PMI0448	PMI_RS02210	ubiF	2-octaprenyl-3-methyl-6-methoxy-1,4-benzoquinol hydroxylase (EC 1.14.13.-)	COG0654	Coenzyme transport and metabolism, Energy production and conversion	2.44073	2.56154
PMI3547	PMI_RS17630	fre	NAD(P)H-flavin reductase	COG0543	Coenzyme transport and metabolism, Energy production and conversion	3.07198	3.54921
PMI0105	PMI_RS00500	cyoE	protoheme IX farnesyltransferase	COG0109	Coenzyme transport and metabolism, Lipid transport and metabolism	15.0089	11.4137
PMI0073	PMI_RS00350	ahpC	alkyl hydroperoxide reductase	COG0450	Defense mechanisms	3.25138	3.71762
PMI0131	PMI_RS00635	acrB	inner membrane rnd family protein acrb	COG0841	Defense mechanisms	2.08437	2.35346
PMI0817	PMI_RS04010		phage protein, putative HicB antitoxin	COG1598	Defense mechanisms	23.1344	4.71354
PMI2493	PMI_RS12320		hypothetical protein	COG2253	Defense mechanisms	2.89354	2.23867
PMI2833	PMI_RS13995		endoribonuclease	COG0251	Defense mechanisms	3.44433	3.43162
PMI3496	PMI_RS17395		HTH-type transcriptional regulator / antitoxin HigA	COG5499	Defense mechanisms	16.4335	5.88192
PMI0045	PMI_RS00220	cpdB	2',3'-cyclic-nucleotide 2'-phosphodiesterase precursor	COG0737	Defense mechanisms, Nucleotide transport and metabolism	2.6749	2.2114
PMI0105A	PMI_RS00505	cyoD	cytochrome bo3 quinol oxidase subunit 4 (EC 1.10.3.-)	COG3125	Energy production and conversion	13.5943	13.518
PMI0106	PMI_RS00510	cyoC	cytochrome bo3 quinol oxidase subunit 3 (EC 1.10.3.-)	COG1845	Energy production and conversion	16.6171	7.23194
PMI0107	PMI_RS00515	cyoB	cytochrome bo3 quinol oxidase subunit 1 apoprotein (EC 1.10.3.-)	COG0843	Energy production and conversion	11.2081	7.33812
PMI0108	PMI_RS00520	cyoA	cytochrome bo3 quinol oxidase subunit 2 (EC 1.10.3.-)	COG1622	Energy production and conversion	11.7993	6.36565
PMI0352	PMI_RS01685	nqrA	Na(+)-translocating NADH-quinone reductase subunit A	COG1726	Energy production and conversion	4.0751	5.22379
PMI0353	PMI_RS01690	nqrB	Na(+)-translocating NADH-quinone reductase subunit B	COG1805	Energy production and conversion	2.85132	4.22713
PMI0354	PMI_RS01695	nqrC	Na+-translocating NADH-quinone reductase subunit C	COG2869	Energy production and conversion	2.0637	2.94573
PMI0355	PMI_RS01700	nqrD	Na+-translocating NADH-quinone reductase subunit D	COG1347	Energy production and conversion	3.60927	4.21264
PMI0356	PMI_RS01705	nqrE	Na+-translocating NADH-quinone reductase subunit E	COG2209	Energy production and conversion	2.53505	4.37022
PMI0357	PMI_RS01710	nqrF	Na(+)-translocating NADH-quinone reductase subunit F	COG2871	Energy production and conversion	2.29662	2.57259
PMI1760	PMI_RS08635	nuoC/nuoD	NADH dehydrogenase subunit C (EC 1.6.5.3)/NADH dehydrogenase subunit D (EC 1.6.5.3)	COG0649,COG0852	Energy production and conversion	2.86078	2.81153
PMI2045	PMI_RS10080	aceF	dihydrolipoyllysine-residue acetyltransferase component of pyruvate dehydrogenase complex	COG0508	Energy production and conversion	4.89977	5.96177
PMI2046	PMI_RS10085	aceE*	pyruvate dehydrogenase E1 component	COG2609	Energy production and conversion	9.80994	9.62603
PMI2290	PMI_RS11310		flavodoxin	COG0716	Energy production and conversion	4.46694	4.97115
PMI2930	PMI_RS14485	glpD/glyD	homodimeric glycerol 3-phosphate dehydrogenase (quinone) (EC 1.1.5.3)	COG0578	Energy production and conversion	9.78622	6.74065
PMI3054	PMI_RS15125	mioC	flavoprotein involved in biotin synthesis	COG0716	Energy production and conversion	3.77977	6.29975
PMI0535	PMI_RS02645	ucaB	fimbrial chaperone	COG3121	Extracellular structures	3.00783	2.09367
PMI0112	PMI_RS00540		lipoprotein	COG3056	Function unknown	5.16185	2.01321
PMI0488	PMI_RS02425		phage membrane protein	COG3477	Function unknown	2.27808	3.57746
PMI0825	PMI_RS04050	ndpA	nucleoid-asociated protein	COG3081	Function unknown	2.08523	2.32636
PMI0856	PMI_RS04200		uncharacterized protein	COG1399	Function unknown	2.60438	2.2837
PMI1092	PMI_RS05290		hypothetical protein	COG4453	Function unknown	2.81239	4.78875
PMI1809	PMI_RS08870		hypothetical protein	COG3691	Function unknown	2.43629	2.24837
PMI2772	PMI_RS13690		hypothetical protein	COG3068	Function unknown	3.19893	4.29612
PMI2970	PMI_RS14685	#	putative Mg2+ transporter-C (MgtC) family protein	COG1285	Function unknown	2.62013	2.21856
PMI3596	PMI_RS17890		hypothetical protein	COG1738	Function unknown	2.02208	3.03668
PMI3698	PMI_RS18400		hypothetical protein	COG5393	Function unknown	3.07509	4.33391
PMI3700	PMI_RS18410	*	hypothetical protein	COG0586	Function unknown	3.15554	4.2162
PMI0140	PMI_RS00675		hypothetical protein	COG0718	General function prediction only	7.33204	6.10806
PMI0645	PMI_RS03180		holin-like protein	COG1380	General function prediction only	2.1841	2.6612
PMI0818	PMI_RS04015		hypothetical protein, putative HicA toxin	COG1724	General function prediction only	27.8607	18.7724
PMI0976	PMI_RS04765	#	NAD(P)H dehydrogenase (quinone)	COG0702	General function prediction only	3.18002	2.04009
PMI1301	PMI_RS06275	#	solute carrier family 10 (sodium/bile acid cotransporter), member 7	COG0385	General function prediction only	2.92143	2.53897
PMI1610	PMI_RS07860		protein PsiE	COG3223	General function prediction only	3.07605	2.50198
PMI1941	PMI_RS09565		hypothetical protein	COG0727	General function prediction only	2.23781	2.66312
PMI2879	PMI_RS14230		plasmid-related protein	COG1487	General function prediction only	11.2467	8.43706
PMI3388	PMI_RS16865		transporter	COG1253	General function prediction only	2.33783	3.27153
PMI3392	PMI_RS16885		hypothetical protein	COG2105	General function prediction only	2.24905	2.66085
PMI3672	PMI_RS18270	sspB	stringent starvation protein B	COG2969	General function prediction only	2.49303	3.10028
PMI0543	PMI_RS02675	fur	ferric uptake regulation protein	COG0735	Inorganic ion transport and metabolism	6.29627	7.05536
PMI1152	PMI_RS05560	znuA	high-affinity zinc uptake system substrate-binding protein	COG4531	Inorganic ion transport and metabolism	3.02631	3.64625
PMI1608	PMI_RS07850		hypothetical protein	COG1971	Inorganic ion transport and metabolism	2.82091	2.21484
PMI2261	PMI_RS11165	metQ	D-methionine ABC transporter, substrate-binding lipoprotein	COG1464	Inorganic ion transport and metabolism	2.43801	2.80947
PMI2893	PMI_RS14300	pstS*	phosphate ABC transporter substrate-binding protein, PhoT family (TC 3.A.1.7.1)	COG0226	Inorganic ion transport and metabolism	21.3328	13.8452
PMI2894	PMI_RS14305	pstC*	phosphate ABC transporter membrane protein 1, PhoT family (TC 3.A.1.7.1)	COG0573	Inorganic ion transport and metabolism	16.9979	11.3747
PMI2895	PMI_RS14310	pstA	phosphate ABC transporter membrane protein 2, PhoT family (TC 3.A.1.7.1)	COG0581	Inorganic ion transport and metabolism	15.2784	9.79738
PMI2896	PMI_RS14315	pstB	phosphate ABC transporter ATP-binding protein, PhoT family (TC 3.A.1.7.1)	COG1117	Inorganic ion transport and metabolism	6.60474	8.62467
PMI2957	PMI_RS14620		iron ABC transporter, substrate-binding protein	COG4607	Inorganic ion transport and metabolism	6.24623	4.63475
PMI3020	PMI_RS14940	metQ	probable lipoprotein	COG1464	Inorganic ion transport and metabolism	2.01898	2.46809
PMI3036	PMI_RS15020	sodA	superoxide dismutase [Mn]	COG0605	Inorganic ion transport and metabolism	2.00831	4.57325
PMI3252	PMI_RS16135	bfd	bacterioferritin-associated ferredoxin	COG2906	Inorganic ion transport and metabolism	3.41465	6.9728
PMI3600	PMI_RS17915	ppaA#	P-type cation-translocating membrane ATPase	COG2217	Inorganic ion transport and metabolism	2.35452	2.13536
PMI2812	PMI_RS13890		hypothetical protein	COG3157	Intracellular trafficking, secretion, and vesicular transport	3.40735	5.31759
PMI1810	PMI_RS08875	fadL	long-chain fatty acid transport protein	COG2067	Lipid transport and metabolism	2.33319	3.13995
PMI2420	PMI_RS11970		patatin-like phospholipase	COG4667	Lipid transport and metabolism	2.27638	2.08466
PMI2767	PMI_RS13640		isopentenyl-diphosphate delta-isomerase (EC 5.3.3.2)	COG1443	Lipid transport and metabolism	2.03749	2.44795
PMI1727	PMI_RS08455		phage repressor protein	COG2932	Mobilome: prophages, transposons	5.29523	4.15803
PMI2438	PMI_RS12055		plasmid-related protein	COG4643	Mobilome: prophages, transposons	2.2879	3.34965
PMI0366	PMI_RS01750	gpt	xanthine-guanine phosphoribosyltransferase	COG0503	Nucleotide transport and metabolism	4.91446	5.76675
PMI0771	PMI_RS03790	pyrD	dihydroorotate oxidase A (EC 1.3.3.1)	COG0167	Nucleotide transport and metabolism	5.37077	2.88207
PMI1546	PMI_RS07525	guaB*	inosine-5'-monophosphate dehydrogenase	COG0516	Nucleotide transport and metabolism	2.7549	2.87582
PMI1562	PMI_RS07610	purC	phosphoribosylaminoimidazole-succinocarboxamide synthase (EC 6.3.2.6)	COG0152	Nucleotide transport and metabolism	3.15133	2.09383
PMI1574	PMI_RS07670	upp	uracil phosphoribosyltransferase (EC 2.4.2.9)	COG0035	Nucleotide transport and metabolism	3.23992	4.32986
PMI1734	PMI_RS08510	nrdA	ribonucleoside-diphosphate reductase class Ia alpha subunit (EC 1.17.4.1)	COG0209	Nucleotide transport and metabolism	7.46173	8.3536
PMI1735	PMI_RS08515	nrdB	ribonucleoside-diphosphate reductase class Ia beta subunit (EC 1.17.4.1)	COG0208	Nucleotide transport and metabolism	4.59336	4.66601
PMI2395	PMI_RS11850		NUDIX-family hydrolase	COG1051	Nucleotide transport and metabolism	2.49701	3.8131
PMI2413	PMI_RS11940	deoD	purine-nucleoside phosphorylase (EC 2.4.2.1)	COG0813	Nucleotide transport and metabolism	4.90108	5.59329
PMI2415	PMI_RS11950	deoA	thymidine phosphorylase (EC 2.4.2.4)	COG0213	Nucleotide transport and metabolism	4.76349	5.46315
PMI2416	PMI_RS11955	deoC	deoxyribose-phosphate aldolase	COG0274	Nucleotide transport and metabolism	8.10911	6.5435
PMI0114	PMI_RS00550	tig	Trigger factor	COG0544	Posttranslational modification, protein turnover, chaperones	4.30377	4.37642
PMI0117	PMI_RS00565	lon	ATP-dependent proteinase. Serine peptidase. MEROPS family S16	COG0466	Posttranslational modification, protein turnover, chaperones	12.407	10.2616
PMI0395	PMI_RS01920	clpB	chaperone ClpB (heat-shock protein F84.1)	COG0542	Posttranslational modification, protein turnover, chaperones	2.58553	3.26627
PMI0792	PMI_RS03890		heat shock protein HspQ	COG3785	Posttranslational modification, protein turnover, chaperones	3.01273	3.78873
PMI1566	PMI_RS07630	bcp	peroxiredoxin (bacterioferritin comigratory protein)	COG1225	Posttranslational modification, protein turnover, chaperones	2.71322	2.26284
PMI1856	PMI_RS09160	hscA	Chaperone protein HscA	COG0443	Posttranslational modification, protein turnover, chaperones	2.0242	2.37834
PMI1857	PMI_RS09165	hscB	Co-chaperone protein HscB	COG1076	Posttranslational modification, protein turnover, chaperones	2.16263	4.85828
PMI1858	PMI_RS09170	iscA	Iron-binding apoprotein IscA	COG0316	Posttranslational modification, protein turnover, chaperones	2.73171	6.05176
PMI1859	PMI_RS09175	iscU	FeS assembly scaffold apoprotein IscU	COG0822	Posttranslational modification, protein turnover, chaperones	7.08806	3.85629
PMI2238	PMI_RS11025	pcm	protein-L-isoaspartate O-methyltransferase	COG2518	Posttranslational modification, protein turnover, chaperones	2.80891	3.03854
PMI2801	PMI_RS13835	fkpA	FKBP-type peptidyl-prolyl cis-trans isomerase	COG0545	Posttranslational modification, protein turnover, chaperones	2.28883	4.21935
PMI2803	PMI_RS13845	slyD	FKBP-type peptidyl prolyl cis-trans isomerase/Apo-metallochaperone SlyD	COG1047	Posttranslational modification, protein turnover, chaperones	4.37544	4.13966
PMI2926	PMI_RS14465	gntY	gluconate metabolism protein (iron-sulphur cluster biosynthesis)	COG0316,COG0694	Posttranslational modification, protein turnover, chaperones	3.57552	5.61074
PMI3215	PMI_RS15900	hslU	ATP-dependent Hsl protease, ATP-binding subunit	COG1220	Posttranslational modification, protein turnover, chaperones	5.25301	5.6704
PMI3216	PMI_RS15905	hslV	HslV component of HslUV peptidase. Threonine peptidase. MEROPS family T01B	COG5405	Posttranslational modification, protein turnover, chaperones	4.70103	6.01352
PMI3389	PMI_RS16870	msrA	peptide methionine sulfoxide reductase	COG0225	Posttranslational modification, protein turnover, chaperones	2.14344	2.57581
PMI3688	PMI_RS18350	ureG	urease accessory protein	COG0378	Posttranslational modification, protein turnover, chaperones	3.29656	2.43696
PMI1096	PMI_RS05315		2-oxoglutarate and Fe(II)-dependent oxygenase superfamily protein	COG3751	Posttranslational modification, protein turnover, chaperones, Translation, ribosomal structure and biogenesis	4.48982	5.79361
PMI3525	PMI_RS17520		acetyltransferase	COG1670	Posttranslational modification, protein turnover, chaperones, Translation, ribosomal structure and biogenesis	2.22838	4.04442
PMI0118	PMI_RS00570	hupB	DNA-binding protein HU-beta	COG0776	Replication, recombination and repair	6.55299	7.97926
PMI2771	PMI_RS13685	hupA	bacterial nucleoid protein HU alpha subunit	COG0776	Replication, recombination and repair	9.47837	6.07182
PMI2839	PMI_RS14025		tautomerase	COG1942	Secondary metabolites biosynthesis, transport and catabolism	3.29019	2.61266
PMI3634	PMI_RS18080		inhibitor of septum formation	COG0424	Secondary metabolites biosynthesis, transport and catabolism	2.53865	2.11048
PMI0377	PMI_RS01805	csrA	carbon storage regulator, CsrA	COG1551	Signal transduction mechanisms	3.04405	3.59346
PMI1203	PMI_RS05805	fnr	fumarate and nitrate reduction regulatory protein	COG0664	Signal transduction mechanisms	6.31651	9.53919
PMI1451	PMI_RS07020	uspG2	universal stress protein G	COG0589	Signal transduction mechanisms	2.06074	2.68756
PMI1891	PMI_RS09335	rseC	positive regulator of sigma(E), RseC/MucC	COG3086	Signal transduction mechanisms	2.42858	2.51592
PMI2881	PMI_RS14240	typA	GTP-binding protein	COG1217	Signal transduction mechanisms	4.19384	4.41076
PMI3009	PMI_RS14880	uspA	universal stress protein A	COG0589	Signal transduction mechanisms	3.80229	4.59093
PMI2387	PMI_RS11810	terA	tellurite resistance protein	COG2310	Signal transduction mechanisms, Defense mechanisms	2.21363	2.7552
PMI1376	PMI_RS06645	pspA	phage shock protein A (PspA) family protein	COG1842	Signal transduction mechanisms, Transcription	9.71031	13.1
PMI0407	PMI_RS02005	emrR	MarR-family transcriptional regulator	COG1846	Transcription	2.42474	4.79966
PMI0418	PMI_RS02060	cspE	cold shock protein E (CspE)	COG1278	Transcription	5.24251	5.38268
PMI0550	PMI_RS02710		antitoxin ParD1/3/4	COG3609	Transcription	12.2245	10.9711
PMI0840	PMI_RS04125	rscR	LysR-family transciptional regulator	COG0583	Transcription	2.06227	2.14575
PMI0975	PMI_RS04760		transcriptional regulator, HxlR family	COG1733	Transcription	3.66704	5.5076
PMI1210	PMI_RS05840		transcriptional regulator, PadR family	COG1695	Transcription	16.521	7.52081
PMI1431	PMI_RS06925		transcriptional regulator, AsnC family	COG1522	Transcription	2.37504	4.15151
PMI1676	PMI_RS08180	cspC	cold-shock DNA-binding protein family	COG1278	Transcription	16.5896	6.70807
PMI1764	PMI_RS08650	hexA	LysR-family transcriptional regulator	COG0583	Transcription	3.74207	3.36515
PMI1861	PMI_RS09185	iscR	transcriptional regulator, BadM/Rrf2 family	COG1959	Transcription	14.979	4.22732
PMI2047	PMI_RS10090	pdhR	transcriptional regulator, GntR family	COG2186	Transcription	14.6645	12.0164
PMI2104	PMI_RS10365		transcriptional regulator, ArsR family	COG0640	Transcription	2.43308	4.97945
PMI2232	PMI_RS10995		transcriptional regulator, TetR family	COG1309	Transcription	4.63529	5.76461
PMI2481	PMI_RS12265		plasmid-related protein	COG2378	Transcription	3.768	5.6644
PMI2705	PMI_RS13330	soxR	redox-sensitive transcriptional activator	COG0789	Transcription	2.38854	3.23803
PMI2857	PMI_RS14120		regulatory protein	COG2944	Transcription	2.63313	3.60327
PMI3053	PMI_RS15120	asnC*	transcriptional regulator, AsnC family	COG1522	Transcription	1.99865	3.23522
PMI3218	PMI_RS15915	cytR	transcriptional regulator, LacI family	COG1609	Transcription	2.098	2.91753
PMI3399	PMI_RS16920	argR	transcriptional regulator, ArgR family	COG1438	Transcription	6.93963	5.8706
PMI3622	PMI_RS18020	fis	DNA-binding protein Fis	COG2901	Transcription	14.4004	8.93747
PMI0200	PMI_RS00965	dksA	transcriptional regulator, TraR/DksA family	COG1734	Translation, ribosomal structure and biogenesis	2.472	3.96231
PMI0393	PMI_RS01910	rluD	ribosomal large subunit pseudouridine synthase D (EC 5.4.99.-)	COG0564	Translation, ribosomal structure and biogenesis	2.81458	3.22801
PMI0621	PMI_RS03060	dusC	tRNA-U20a,U20b-dihydrouridine synthase	COG0042	Translation, ribosomal structure and biogenesis	2.74842	3.31741
PMI1905	PMI_RS09400		hypothetical protein	COG2867	Translation, ribosomal structure and biogenesis	2.36704	4.64019
PMI2263	PMI_RS11175		hypothetical protein	COG1720	Translation, ribosomal structure and biogenesis	2.249	2.06517
PMI2286	PMI_RS11290	map2/pepM	methionine aminopeptidase, type I (EC 3.4.11.18)	COG0024	Translation, ribosomal structure and biogenesis	2.20197	2.28062
PMI2494	PMI_RS12325	rimI#	[SSU ribosomal protein S18P]-alanine acetyltransferase (EC 2.3.1.128)	COG0456	Translation, ribosomal structure and biogenesis	2.47729	3.33984
PMI2874	PMI_RS14205	dtd	D-tyrosyl-tRNA(Tyr) deacylase	COG1490	Translation, ribosomal structure and biogenesis	2.51647	2.36472
PMI2918	PMI_RS14425		hypothetical protein	COG3078	Translation, ribosomal structure and biogenesis	2.79348	3.75715
PMI3213	PMI_RS15890	rraA	regulator of ribonuclease activity	COG0684	Translation, ribosomal structure and biogenesis	2.22415	3.94995
PMI3220	PMI_RS15925	rpmE	LSU ribosomal protein L31P	COG0254	Translation, ribosomal structure and biogenesis	2.95482	3.17356
PMI3245	PMI_RS16045	trmA	tRNA (uracil-5-)-methyltransferase (EC 2.1.1.35)	COG2265	Translation, ribosomal structure and biogenesis	2.49644	2.69626
PMI3251	PMI_RS16130	tufB	elongation factor Tu	COG0050	Translation, ribosomal structure and biogenesis	15.116	12.7392
PMI3283	PMI_RS16285	#	alternative ribosome-rescue factor	COG3036	Translation, ribosomal structure and biogenesis	2.48937	2.01431
PMI3377	PMI_RS16805	rplI	LSU ribosomal protein L9P	COG0359	Translation, ribosomal structure and biogenesis	11.6895	5.45042
PMI3420	PMI_RS17035	truB	tRNA pseudouridine synthase B (EC 4.2.1.70)	COG0130	Translation, ribosomal structure and biogenesis	2.18611	3.61435
PMI3623	PMI_RS18025	dusB*	tRNA-U20-dihydrouridine synthase	COG0042	Translation, ribosomal structure and biogenesis	9.51887	8.1591
PMI3699	PMI_RS18405		hypothetical protein	COG4575	Translation, ribosomal structure and biogenesis	3.23834	8.23745
PMI1045	PMI_RS05080	arnA*	bifunctional polymyxin resistance protein [includes: UDP-glucuronic acid decarboxylase and UDP-4-amino-4-deoxy-l-arabinose formyltransferase	COG0223	Translation, ribosomal structure and biogenesis, Cell wall/membrane/envelope biogenesis	2.25363	3.79512
Not in COG
PMI2567	PMI_RS12675					15.2597	13.9135
PMI0982	PMI_RS04780					13.0295	14.4236
PMI2325	PMI_RS11500					12.9715	10.2589
PMI3508	PMI_RS17440					11.7414	8.0239
PMI0510	PMI_RS02530					11.2052	4.87252
PMI2492	PMI_RS12315					9.03994	5.42937
PMI3309	PMI_RS16450					8.92154	8.3398
PMI1583	PMI_RS07720					8.70019	8.90715
PMI0129	PMI_RS00625					7.95743	12.1385
PMI2876	PMI_RS14215					7.86623	5.80959
PMI3013	PMI_RS14905					6.74734	5.01072
PMI2770	PMI_RS13680					5.65666	5.97799
PMI1147	PMI_RS05540					5.37268	2.74333
PMI3018	PMI_RS14930	umoB				5.33851	6.7251
PMI0199	PMI_RS00960					4.84438	4.00143
PMI0511	PMI_RS02535					4.66515	3.64031
PMI1959	PMI_RS09655					4.3809	3.73066
PMI1840	PMI_RS09080					4.11782	3.873
PMI0130	PMI_RS00630					4.09368	7.66339
PMI1995	PMI_RS09840					4.00996	6.90592
PMI1070	PMI_RS05205					3.66877	3.45055
PMI2433	PMI_RS12035					3.63327	2.17254
PMI0368	PMI_RS01760	crl				3.60147	4.47704
PMI1864	PMI_RS09200					3.49344	7.5752
PMI1554	PMI_RS07565					3.15845	3.3658
PMI1290	PMI_RS06225					3.11462	3.04377
PMI1282	PMI_RS06190					2.9993	2.81379
PMI2828	PMI_RS13970	dsbA*				2.89824	6.40876
PMI2849	PMI_RS14080					2.88732	2.26579
PMI3114	PMI_RS15415					2.887	3.91479
PMI2878	PMI_RS14225	#				2.79728	2.1144
PMI3192	PMI_RS15785	wzy#				2.71391	2.54845
PMI3497	PMI_RS17400					2.70326	4.29827
PMI2595	PMI_RS12815					2.7032	2.55243
PMI2153	PMI_RS10605	arsR				2.69276	5.2224
PMI2569	PMI_RS12685					2.69274	3.53752
PMI2454	PMI_RS12130					2.6737	3.6594
PMI0737	PMI_RS03625	vasJ				2.59703	2.77991
PMI2393	PMI_RS11840	terW				2.58363	3.05106
PMI1199	PMI_RS05785					2.56596	3.93156
PMI2034	PMI_RS10030					2.55338	8.15676
PMI0553	PMI_RS02720					2.54391	2.0964
PMI3082	PMI_RS15255					2.54379	4.69992
PMI3293	PMI_RS16335					2.49322	2.52193
PMI0833	PMI_RS04090	#				2.40401	2.42422
PMI3446	PMI_RS17175					2.38986	4.54221
PMI0996	PMI_RS04835					2.38277	7.72702
PMI1679	PMI_RS08215	bssS				2.3572	3.64441
PMI0676	PMI_RS03325					2.32424	2.00059
PMI1924	PMI_RS09490	#				2.28914	3.69676
PMI3233	PMI_RS15985					2.26772	2.34686
PMI2757	PMI_RS13590					2.22038	2.06963
PMI3197	PMI_RS15810					2.15024	2.26179
PMI1109	PMI_RS05380					2.08522	2.99542
PMI1144	PMI_RS05525					2.0766	3.12365
PMI2810	PMI_RS13880					2.03056	2.49155
Plasmid
PMIP03	PMI_RS18525					8.25397	4.88718
PMIP34	PMI_RS18665		plasmid segregation oscillating ATPase ParF	COG1192	Cell motility	7.85398	5.75541
PMIP47	PMI_RS18710					6.56326	2.9878
PMIP33	PMI_RS18660					5.90552	6.15991
PMIP39	PMI_RS18690					5.45373	3.37004
PMIP04	PMI_RS18530					4.70779	5.96356
PMIP32	PMI_RS18655		plasmid stabilization protein	COG3668	Mobilome: prophages, transposons	3.93278	2.16601
PMIP51	PMI_RS18725					3.59246	5.48119
PMIP26	PMI_RS18630		HN-S family DNA-binding protein	COG2916	Transcription	3.58876	2.40859
PMIP05	PMI_RS18535					3.08575	6.86957
PMIP28	PMI_RS18640					2.92606	2.60987
PMIP10	PMI_RS18560					2.65575	2.85647
PMIP15	PMI_RS18585	#				2.47644	2.96946
PMIP53	PMI_RS18735					2.32535	5.05354
PMIP02	PMI_RS18520	#				2.2328	2.2771
PMIP12	PMI_RS18570					2.2133	3.48838
Hypothetical/Pseudo
	PMI_RS17390					17.0106	6.04948
	PMI_RS16395					8.79007	9.2354
	PMI_RS15565					4.58676	12.4146
	PMI_RS18540					3.87917	6.41926
	PMI_RS07790					3.79442	8.9846
	PMI_RS15400					2.61268	4.04382
	PMI_RS17405					2.43456	3.65911
tRNA
PMIt049	PMI_RS09705					28.8918	6.71974
PMIt012	PMI_RS02240					26.1832	12.9688
PMIt075	PMI_RS16550					18.2806	4.30325
PMIt020	PMI_RS04035					17.9714	7.1434
PMIt030	PMI_RS07885					16.0007	7.90181
PMIt048	PMI_RS08970					15.7849	16.965
PMIt047	PMI_RS08965					5.05719	22.1592
*Denotes genes previously identified by STM
#Denotes genes important for bladder and kidney colonization in both single-species and polymicrobial CAUTI
