# Supplementary material for: Genome-wide transposon mutagenesis of Proteus mirabilis: Essential genes, fitness factors for catheter-associated urinary tract infection, and the impact of polymicrobial infection on fitness requirements
Source: PLoS Pathog. 2017 Jun 14;13(6):e1006434. doi: 10.1371/journal.ppat.1006434 (PMC5484520; doi:10.1371/journal.ppat.1006434)
Supplement: S5 Table — (XLSX) [file ppat.1006434.s011.xlsx]

## Sheet: Sheet1
PMI Number	ORF Designation	Gene	Name	Function	Category	Fold Change
PMI2867	PMI_RS14170	gltS	sodium/glutamate symport carrier protein	COG0786	Amino acid transport and metabolism	2.22615
PMI3027	PMI_RS14975	aroB	3-dehydroquinate synthase (EC 4.2.3.4)	COG0337	Amino acid transport and metabolism	2.17885
PMI2672	PMI_RS13165	gntU	low-affinity gluconate transporter	COG2610	Carbohydrate transport and metabolism	2.61511
PMI3614	PMI_RS17985	ugpC^	carbohydrate ABC transporter ATP-binding protein, CUT1 family (TC 3.A.1.1.-)	COG3839	Carbohydrate transport and metabolism	1.99608
PMI3615	PMI_RS17990	ugpE^	carbohydrate ABC transporter membrane protein 2, CUT1 family (TC 3.A.1.1.-)	COG0395	Carbohydrate transport and metabolism	3.56765
PMI2977	PMI_RS14720	nanK	N-acetylmannosamine kinase (EC 2.7.1.60)	COG1940	Carbohydrate transport and metabolism, Transcription	2.00734
PMI2808	PMI_RS13870		methyl-accepting chemotaxis protein	COG0840	Cell motility, Signal transduction mechanisms	2.20196
PMI0785	PMI_RS03855	ompA	outer membrane protein A	COG2885,COG3637	Cell wall/membrane/envelope biogenesis	3.40287
PMI1842	PMI_RS09090		Beta-barrel assembly machine subunit BamB	COG1520	Cell wall/membrane/envelope biogenesis	2.09099
PMI3398	PMI_RS16915	mpl	UDP-N-acetylmuramate:L-alanyl-gamma-D-glutamyl- me so-diaminopimelate ligase (murein peptide ligase)	COG0773	Cell wall/membrane/envelope biogenesis	2.20895
PMI0102	PMI_RS00485	panE/apbA	ketopantoate reductase (EC 1.1.1.169)	COG1893	Coenzyme transport and metabolism	2.10924
PMI1898	PMI_RS09365	grcA	autonomous glycyl radical cofactor	COG3445	Coenzyme transport and metabolism	2.59824
PMI2779	PMI_RS13725	thiF	[sulfur carrier protein ThiS] adenylyltransferase	COG0476	Coenzyme transport and metabolism	2.00812
PMI3584	PMI_RS17830	sugE	quaternary ammonium compound-resistance protein	COG2076	Defense mechanisms	2.14924
PMI0566	PMI_RS02785	sdhD	succinate dehydrogenase subunit D (EC 1.3.5.1)	COG2142	Energy production and conversion	3.20329
PMI0875	PMI_RS04295	ndh	NADH dehydrogenase	COG1252	Energy production and conversion	2.08507
PMI1304	PMI_RS06290	rnfA	electron transport complex protein	COG4657	Energy production and conversion	2.51221
PMI0825	PMI_RS04050	ndpA^	nucleoid-asociated protein	COG3081	Function unknown	2.16267
PMI0336	PMI_RS01605		amino acid racemase	COG0325	General function prediction only	1.99924
PMI1941	PMI_RS09565	^	hypothetical protein	COG0727	General function prediction only	2.28954
PMI1944	PMI_RS09580		hypothetical protein	COG2819	General function prediction only	2.12095
PMI2297	PMI_RS11345		amino acid decarboxylase	COG1611	General function prediction only	2.2673
PMI2980	PMI_RS14735		sodium:solute symporter	COG0733	General function prediction only	2.36347
PMI3712	PMI_RS18470		ABC transporter ATP-binding component	COG0488	General function prediction only	2.02174
PMI0653	PMI_RS03215		probable transporter	COG0861	Inorganic ion transport and metabolism	2.17829
PMI1945	PMI_RS09585	ireA^	TonB-dependent ferric siderophore receptor	COG4771	Inorganic ion transport and metabolism	2.07904
PMI2805	PMI_RS13855	kefB	Kef-type potassium/proton antiporter, CPA2 family (TC 2.A.37.1)	COG0475	Inorganic ion transport and metabolism	2.09663
PMI3380	PMI_RS16825	^	hypothetical protein	COG3443	Inorganic ion transport and metabolism	2.24866
PMI0030	PMI_RS00145	exbD	outer membrane transport energization protein ExbD (TC 2.C.1.1.1)	COG0848	Intracellular trafficking, secretion, and vesicular transport	2.02986
PMI3391	PMI_RS16880		autotransporter secretion inner membrane protein TamB	COG2911	Intracellular trafficking, secretion, and vesicular transport	2.04004
PMI3346	PMI_RS16645	pldB	lysophospholipase L2	COG2267	Lipid transport and metabolism	2.31485
PMI2769	PMI_RS13675	purD	phosphoribosylamine--glycine ligase (EC 6.3.4.13)	COG0151	Nucleotide transport and metabolism	2.72886
PMI3384	PMI_RS16845	fklB	FkbP-type 22 kDa peptidyl-prolyl cis-trans isomerase	COG0545	Posttranslational modification, protein turnover, chaperones	2.53473
PMI2627	PMI_RS12950		transposase	COG5464	Replication, recombination and repair	2.12849
PMI1893	PMI_RS09345	rseA^	anti sigma-E protein, RseA	COG3073	Signal transduction mechanisms	2.04353
PMI3430	PMI_RS17095		two component transcriptional regulator, LytTR family	COG3279	Signal transduction mechanisms, Transcription	2.41583
PMI0975	PMI_RS04760	^	transcriptional regulator, HxlR family	COG1733	Transcription	3.57118
PMI3516	PMI_RS17480		transcriptional regulator, RpiR family	COG1737	Transcription	2.56575
PMI0707	PMI_RS03480		ribosomal protein S12 methylthiotransferase accessory factor	COG1944	Translation, ribosomal structure and biogenesis	2.10577
PMI2872	PMI_RS14195	rluF	ribosomal large subunit pseudouridine synthase F (EC 5.4.99.-)	COG1187	Translation, ribosomal structure and biogenesis	2.59786
PMI3032	PMI_RS15000	trpS	tryptophanyl-tRNA synthetase (EC 6.1.1.2)	COG0180	Translation, ribosomal structure and biogenesis	2.02311
PMI3105	PMI_RS15370	selB	selenocysteine-specific translation elongation factor SelB	COG3276	Translation, ribosomal structure and biogenesis	2.03824
PMI3422	PMI_RS17045	pnp	polyribonucleotide nucleotidyltransferase	COG1185	Translation, ribosomal structure and biogenesis	2.14451
PMI3509	PMI_RS17445	prfH	probable peptide chain release factor	COG1186	Translation, ribosomal structure and biogenesis	2.24545
PMI3641	PMI_RS18115		ribosome-associated protein	COG3028	Translation, ribosomal structure and biogenesis	2.86908
Not in COG
PMI2639	PMI_RS13000					3.23953
PMI1298	PMI_RS06265					3.17235
PMI2316	PMI_RS11455					2.69807
PMI3479	PMI_RS17335					2.66187
PMI1603	PMI_RS07825					2.34849
PMI1147	PMI_RS05540	^				2.33421
PMI1069	PMI_RS18740					2.33289
PMI3470	PMI_RS17295					2.3215
PMI2479	PMI_RS12255					2.21331
PMI2348	PMI_RS11615	nudF/aspF				2.20587
PMI0250	PMI_RS01215					2.12814
PMI3480	PMI_RS17340					2.09398
PMI1920	PMI_RS09470					2.08846
PMI1295	PMI_RS06250	tus				2.05541
PMI2457	PMI_RS12145					2.03143
PMI3100	PMI_RS15345					2.0303
tRNA
PMIt064	PMI_RS16080	^				12.3114
^Denotes genes also identified as fitness factors for bladder colonization only (not kidney colonization) during single-species CAUTI
