# Supplementary material for: Genome-wide transposon mutagenesis of Proteus mirabilis: Essential genes, fitness factors for catheter-associated urinary tract infection, and the impact of polymicrobial infection on fitness requirements
Source: PLoS Pathog. 2017 Jun 14;13(6):e1006434. doi: 10.1371/journal.ppat.1006434 (PMC5484520; doi:10.1371/journal.ppat.1006434)
Supplement: S6 Table — (XLSX) [file ppat.1006434.s012.xlsx]

## Sheet: Sheet1
PMI Number	ORF Designation	Gene	Name	Function	Category	Kidney Fold Change
PMI0187	PMI_RS00900	dsdA^	D-serine ammonia-lyase (EC 4.3.1.18)	COG3048	Amino acid transport and metabolism	2.62148
PMI0307	PMI_RS01480	speF	ornithine decarboxylase, inducible	COG1982	Amino acid transport and metabolism	5.12036
PMI0390	PMI_RS01895	pheA	chorismate mutase (EC 5.4.99.5)/prephenate dehydratase (EC 4.2.1.51)	COG0077,COG1605	Amino acid transport and metabolism	2.01103
PMI0436	PMI_RS02150	gltJ	L-glutamate ABC transporter membrane protein/L-aspartate ABC transporter membrane protein	COG0765	Amino acid transport and metabolism	2.26051
PMI0663	PMI_RS03265	hisC	histidinol phosphate aminotransferase apoenzyme (EC 2.6.1.9)	COG0079	Amino acid transport and metabolism	3.1067
PMI0680	PMI_RS03345	artQ	amino acid ABC transporter membrane protein 1, PAAT family (TC 3.A.1.3.-)	COG4215	Amino acid transport and metabolism	2.07069
PMI0764	PMI_RS03755	aspC	L-aspartate aminotransferase apoenzyme (EC 2.6.1.1)	COG1448	Amino acid transport and metabolism	3.08624
PMI1019	PMI_RS04950		sodium:dicarboxylate symporter	COG1823	Amino acid transport and metabolism	2.42632
PMI1198	PMI_RS05780	ydgI	amino acid/polyamine/organocation transporter, APC superfamily (TC 2.A.3)	COG0531	Amino acid transport and metabolism	2.71502
PMI1607	PMI_RS07845	sdaA^	L-serine ammonia-lyase (EC 4.3.1.17)	COG1760	Amino acid transport and metabolism	2.63016
PMI1827	PMI_RS09015	cysK^	cysteine synthase (EC 2.5.1.47)	COG0031	Amino acid transport and metabolism	2.085
PMI2167	PMI_RS10680	tesA^	acyl-CoA thioesterase	COG2755	Amino acid transport and metabolism	3.82643
PMI2507	PMI_RS12390	serB	phosphoserine phosphatase (EC 3.1.3.3)	COG0560	Amino acid transport and metabolism	3.21303
PMI2821	PMI_RS13935	argD	acetylornithine aminotransferase apoenzyme (EC 2.6.1.11)/succinyldiaminopimelate aminotransferase apoenzyme (EC 2.6.1.17)	COG4992	Amino acid transport and metabolism	2.33228
PMI3178	PMI_RS15715	tdh	L-threonine 3-dehydrogenase (EC 1.1.1.103)	COG1063	Amino acid transport and metabolism	2.16223
PMI3461	PMI_RS17250		acetyltransferase	COG1246	Amino acid transport and metabolism	3.32434
PMI3299	PMI_RS16400	ilvG	acetolactate synthase, large subunit (EC 2.2.1.6)	COG0028	Amino acid transport and metabolism, Coenzyme transport and metabolism	2.46295
PMI2846	PMI_RS14060	dppB	dipeptide ABC transporter, permease protein	COG0601	Amino acid transport and metabolism, Inorganic ion transport and metabolism	2.51212
PMI2944	PMI_RS14555	nikD	ABC transporter, ATP-binding protein	COG0444	Amino acid transport and metabolism, Inorganic ion transport and metabolism	2.11695
PMI1433	PMI_RS06935		transcriptional regulator, GntR family	COG1167	Amino acid transport and metabolism, Transcription	2.58512
PMI0241	PMI_RS01170	gapA	erythrose 4-phosphate dehydrogenase (EC 1.2.1.72)	COG0057	Carbohydrate transport and metabolism	2.79525
PMI0291	PMI_RS01405	treB	PTS system trehalose-specific IIB component, Glc family (TC 4.A.1.2.4)/PTS system trehalose-specific IIC component, Glc family (TC 4.A.1.2.4)	COG1263	Carbohydrate transport and metabolism	5.24237
PMI0601	PMI_RS02960	pgl	6-phosphogluconolactonase	COG2706	Carbohydrate transport and metabolism	4.48093
PMI1231	PMI_RS05940	dhaK1	dihydroxyacetone kinase DhaK subunit (EC 2.7.1.121)	COG2376	Carbohydrate transport and metabolism	3.64344
PMI2131	PMI_RS10500		gycosyl hydrolase	COG4225	Carbohydrate transport and metabolism	3.04345
PMI2956	PMI_RS14615	chbB/celA^	PTS system N,N'-diacetylchitobiose-specific IIB component, Lac family (TC 4.A.3.2.1)	COG1440	Carbohydrate transport and metabolism	2.59897
PMI2975	PMI_RS14710		hypothetical protein	COG2731	Carbohydrate transport and metabolism	2.36657
PMI2978	PMI_RS14725	nanE	N-acetylmannosamine-6-phosphate 2-epimerase	COG3010	Carbohydrate transport and metabolism	3.09732
PMI2982	PMI_RS14745		PTS system IIB component, Glc family (TC 4.A.1)/PTS system IIC component, Glc family (TC 4.A.1)	COG1263,COG1264	Carbohydrate transport and metabolism	2.18797
PMI0202	PMI_RS00970	sfsA	sugar fermentation stimulation protein	COG1489	Carbohydrate transport and metabolism, Signal transduction mechanisms	1.99929
PMI2929	PMI_RS14480	glpR^	transcriptional regulator, DeoR family	COG1349	Carbohydrate transport and metabolism, Transcription	2.56332
PMI0515	PMI_RS02550	^	phage replication protein	COG1192	Cell motility	2.01118
PMI0324	PMI_RS01545	mltC	membrane-bound lytic murein transglycosylase	COG0741	Cell wall/membrane/envelope biogenesis	2.87939
PMI0424	PMI_RS02090	rlpA	rare lipoprotein A precursor	COG0797	Cell wall/membrane/envelope biogenesis	2.58855
PMI0644	PMI_RS03175	^	hypothetical protein	COG1346	Cell wall/membrane/envelope biogenesis	2.54535
PMI1489	PMI_RS07210	wbnF	probable nucleotide sugar epimerase	COG0451	Cell wall/membrane/envelope biogenesis	3.5065
PMI1811	PMI_RS08880	vacJ^	VacJ lipoprotein	COG2853	Cell wall/membrane/envelope biogenesis	2.63103
PMI2038	PMI_RS10050		mechanosensitive ion channel protein	COG0668	Cell wall/membrane/envelope biogenesis	2.82098
PMI2182	PMI_RS10755	wzz^	O-antigen chain length determinant	COG3765	Cell wall/membrane/envelope biogenesis	2.00273
PMI2349	PMI_RS11620	tolC^	outer membrane protein TolC precursor	COG1538	Cell wall/membrane/envelope biogenesis	2.17962
PMI3170	PMI_RS15675	wabH^	lipopolysaccharide core biosynthesis glycosyl transferase	COG0438	Cell wall/membrane/envelope biogenesis	2.84183
PMI3172	PMI_RS15685		lipopolysaccharide core biosynthesis glycosyl transferase	COG0859	Cell wall/membrane/envelope biogenesis	2.26535
PMI3190	PMI_RS15775	cpsF/cmfA/rfaG	glycosyl transferase	COG0438	Cell wall/membrane/envelope biogenesis	5.38786
PMI3655	PMI_RS18185	mlaF	ABC transporter ATP-binding protein	COG1127	Cell wall/membrane/envelope biogenesis	2.58047
PMI0132	PMI_RS00640	acrA^	multidrug efflux protein	COG0845	Cell wall/membrane/envelope biogenesis, Defense mechanisms	2.36639
PMI0084	PMI_RS00405	thiL	thiamine-phosphate kinase	COG0611	Coenzyme transport and metabolism	2.56773
PMI0546	PMI_RS02690		hydrolase	COG0596	Coenzyme transport and metabolism	2.60932
PMI1317	PMI_RS06355	ribA	GTP cyclohydrolase II	COG0807	Coenzyme transport and metabolism	2.27125
PMI2203	PMI_RS10855		isochorismatase	COG1335	Coenzyme transport and metabolism	3.2054
PMI2322	PMI_RS11485	thiB/tbpA	thiamine ABC transporter, substrate-binding protein	COG4143	Coenzyme transport and metabolism	2.12077
PMI3347	PMI_RS16650		haloacid dehalogenase-like hydrolase	COG0561	Coenzyme transport and metabolism	2.52817
PMI0097	PMI_RS00465	thiI	[ThiS-adenylate] sulfurtransferase	COG0301	Coenzyme transport and metabolism, Translation, ribosomal structure and biogenesis	2.00353
PMI0149	PMI_RS00720		drug/sodium antiporter	COG0534	Defense mechanisms	2.83119
PMI0618	PMI_RS03045		HlyD-family secretion protein	COG1566	Defense mechanisms	3.12958
PMI1213	PMI_RS05850	ahpC	alkyl hydroperoxide reductase subunit C	COG0450	Defense mechanisms	3.38489
PMI1264	PMI_RS06105		HlyD-family secretion protein (multidrug resistance protein)	COG1566	Defense mechanisms	5.04356
PMI1904	PMI_RS09395	^	hypothetical protein	COG2914	Defense mechanisms	2.29051
PMI0567	PMI_RS02790	sdhA^	succinate dehydrogenase subunit A (EC 1.3.5.1)	COG1053	Energy production and conversion	2.22175
PMI0705	PMI_RS03470	pflB^	formate acetyltransferase	COG1882	Energy production and conversion	2.70421
PMI1205	PMI_RS05815		anaerobic dimethyl sulfoxide reductase chain B	COG0437	Energy production and conversion	2.42356
PMI1750	PMI_RS08585	nuoN	NADH dehydrogenase subunit N (EC 1.6.5.3)	COG1007	Energy production and conversion	2.92617
PMI2290	PMI_RS11310	^	flavodoxin	COG0716	Energy production and conversion	2.40707
PMI2524	PMI_RS12480	hyfE	hydrogenase-4 component E	COG4237	Energy production and conversion	2.55325
PMI2835	PMI_RS14005	gor	NADPH-glutathione reductase (EC 1.8.1.7)	COG1249	Energy production and conversion	2.2765
PMI3210	PMI_RS15875	glpK	glycerol kinase (EC 2.7.1.30)	COG0554	Energy production and conversion	2.29127
PMI3242	PMI_RS16030	sthA	soluble pyridine nucleotide transhydrogenase	COG1249	Energy production and conversion	2.08641
PMI3581	PMI_RS17815	hydN	electron transport protein	COG1142	Energy production and conversion	3.13482
PMI3587	PMI_RS17845	frdB	succinate dehydrogenase subunit B (EC 1.3.5.1)	COG0479	Energy production and conversion	2.86208
PMI3595	PMI_RS17885	gldA	glycerol 2-dehydrogenase (NAD+) (EC 1.1.1.6)	COG0371	Energy production and conversion	2.08566
PMI0542	PMI_RS02670		hypothetical protein	COG3739	Function unknown	6.20015
PMI0684	PMI_RS03365		hypothetical protein	COG2431	Function unknown	2.79845
PMI1297	PMI_RS06260	^	hypothetical protein	COG5339	Function unknown	2.06263
PMI1674	PMI_RS08170	mgtC	Mg(2+) transport ATPase protein C	COG1285	Function unknown	3.95335
PMI1801	PMI_RS08830		hypothetical protein	COG0730	Function unknown	2.75319
PMI2025	PMI_RS09985		hypothetical protein	COG3079	Function unknown	2.86303
PMI2036	PMI_RS10040		hypothetical protein	COG2968	Function unknown	2.36079
PMI2300	PMI_RS11360		hypothetical protein	COG2363	Function unknown	2.00938
PMI2986	PMI_RS14765		hypothetical protein	COG3122	Function unknown	3.48395
PMI3035	PMI_RS15015	^	sulfur-carrier protein	COG2258	Function unknown	3.09914
PMI3330	PMI_RS16570	hemX	uroporphyrin-III C-methyltransferase	COG2959	Function unknown	2.11963
PMI3447	PMI_RS17180	^	hypothetical protein	COG3787	Function unknown	2.51719
PMI3474	PMI_RS17310	^	hypothetical protein	COG3081	Function unknown	2.66931
PMI3698	PMI_RS18400	^	hypothetical protein	COG5393	Function unknown	2.82437
PMI0985	PMI_RS04790	ibrA	immunoglobulin-binding regulator	COG3969	General function prediction only	3.74372
PMI0995	PMI_RS04830		ATP-binding protein	COG3911	General function prediction only	3.03862
PMI1934	PMI_RS09530	mdaB	modulator of drug activity B (subunit of NADPH quinone reductase)	COG2249	General function prediction only	2.17312
PMI2151	PMI_RS10595		hypothetical protein	COG0384	General function prediction only	2.27918
PMI2361	PMI_RS11675		SH3 domain protein	COG3103	General function prediction only	2.28765
PMI2545	PMI_RS12585	fxsA^	membrane protein FxsA (suppressor of F exclusion of phage T7)	COG3030	General function prediction only	2.33462
PMI2806	PMI_RS13860	kefG	Kef-type potassium/proton antiporter accessory protein, CPA2 family (TC 2.A.37.1)	COG2249	General function prediction only	3.6735
PMI2816	PMI_RS13910		hydrolase	COG0429	General function prediction only	2.43923
PMI3081	PMI_RS15250		C4-dicarboxylate anaerobic carrier	COG1288	General function prediction only	2.77107
PMI3672	PMI_RS18270	sspB^	stringent starvation protein B	COG2969	General function prediction only	2.18935
PMI0066	PMI_RS00320		oxidoreductase, cytochrome b subunit	COG4117	Inorganic ion transport and metabolism	3.15772
PMI0598	PMI_RS02945	modB/chlJ^	molybdenum ABC transporter, permease protein	COG4149	Inorganic ion transport and metabolism	2.02167
PMI0842	PMI_RS04135		TonB-dependent receptor	COG4771	Inorganic ion transport and metabolism	2.72744
PMI1836	PMI_RS09060		putative iron-dependent peroxidase	COG2837	Inorganic ion transport and metabolism	2.38792
PMI2109	PMI_RS10390	mgtE	magnesium transporter	COG2239	Inorganic ion transport and metabolism	2.32184
PMI2163	PMI_RS10660		MFS-family transporter	COG2807	Inorganic ion transport and metabolism	2.90149
PMI2250	PMI_RS11085	cysJ	sulfite reductase (NADPH) alpha subunit (EC 1.8.1.2)	COG0369	Inorganic ion transport and metabolism	3.55201
PMI2323	PMI_RS11490	thiP/sfuB	thiamine ABC transporter, permease protein	COG1178	Inorganic ion transport and metabolism	2.68412
PMI2927	PMI_RS14470	glpE^	thiosulfate sulfurtransferase (EC 2.8.1.1)	COG0607	Inorganic ion transport and metabolism	2.21758
PMI3253	PMI_RS16140	bfr	bacterioferritin	COG2193	Inorganic ion transport and metabolism	2.44806
PMI3521	PMI_RS17500		cation efflux protein	COG1230	Inorganic ion transport and metabolism	2.07314
PMI3654	PMI_RS18180		sodium/calcium exchanger protein	COG0530	Inorganic ion transport and metabolism	2.35603
PMI3541	PMI_RS17600	tatC^	Sec-independent protein translocase TatC	COG0805	Intracellular trafficking, secretion, and vesicular transport	2.21428
PMI0361	PMI_RS01730		phosphodiesterase	COG0584	Lipid transport and metabolism	5.15748
PMI1402	PMI_RS06770	cfa	cyclopropane-fatty-acyl-phospholipid synthase (EC 2.1.1.79)	COG2230	Lipid transport and metabolism	2.28582
PMI3137	PMI_RS15525	^	methyltransferase	COG3963	Lipid transport and metabolism	2.04547
PMI2438	PMI_RS12055	^	plasmid-related protein	COG4643	Mobilome: prophages, transposons	2.81159
PMI0138	PMI_RS00665	apt	adenine phosphoribosyltransferase (EC 2.4.2.7)	COG0503	Nucleotide transport and metabolism	2.34333
PMI0649	PMI_RS03195	udk	uridine kinase (EC 2.7.1.48)	COG0572	Nucleotide transport and metabolism	3.21304
PMI1545	PMI_RS07520	guaA	GMP synthase (glutamine-hydrolyzing) (EC 6.3.5.2)	COG0518,COG0519	Nucleotide transport and metabolism	3.03743
PMI1562	PMI_RS07610	purC^	phosphoribosylaminoimidazole-succinocarboxamide synthase (EC 6.3.2.6)	COG0152	Nucleotide transport and metabolism	2.65126
PMI1875	PMI_RS09255	purL	phosphoribosylformylglycinamidine synthase (EC 6.3.5.3)	COG0046,COG0047	Nucleotide transport and metabolism	2.86268
PMI2055	PMI_RS10130	mutT^	8-oxo-dGTPase (EC 3.6.1.55)	COG1051	Nucleotide transport and metabolism	2.05669
PMI2418	PMI_RS11960		Na+ dependent nucleoside transporter	COG1972	Nucleotide transport and metabolism	2.47694
PMI2768	PMI_RS13670	purH	IMP cyclohydrolase (EC 3.5.4.10)/phosphoribosylaminoimidazolecarboxamide formyltransferase (EC 2.1.2.3)	COG0138	Nucleotide transport and metabolism	2.10544
PMI3501	PMI_RS17415	^	deoxyguanosinetriphosphate triphosphohydrolase	COG0232	Nucleotide transport and metabolism	2.15831
PMI0039	PMI_RS00190	hypD	Hydrogenase maturation protein HypD	COG0409	Posttranslational modification, protein turnover, chaperones	2.77183
PMI0166	PMI_RS00805		membrane-associated peptidase	COG0501	Posttranslational modification, protein turnover, chaperones	2.42383
PMI0206	PMI_RS00990	erpA	iron-sulphur protein	COG0316	Posttranslational modification, protein turnover, chaperones	3.41003
PMI0695	PMI_RS03420	trxB	thioredoxin reductase	COG0492	Posttranslational modification, protein turnover, chaperones	2.34472
PMI1413	PMI_RS06835	sufD^	Iron-regulated ABC transporter permease protein SufD	COG0719	Posttranslational modification, protein turnover, chaperones	2.21644
PMI1415	PMI_RS06845	sufB	Iron-regulated ABC transporter membrane component SufB	COG0719	Posttranslational modification, protein turnover, chaperones	2.52697
PMI1499	PMI_RS07265	sppA	protease IV (signal peptide peptidase)	COG0616	Posttranslational modification, protein turnover, chaperones	2.07441
PMI2332	PMI_RS11535	surA^	periplasmic chaperone for outer membrane proteins SurA	COG0760	Posttranslational modification, protein turnover, chaperones	2.40049
PMI3613	PMI_RS17980	^	peptidase	COG0501	Posttranslational modification, protein turnover, chaperones	2.53075
PMI0043	PMI_RS00210	rdgC	recombination associated protein RdgC	COG2974	Replication, recombination and repair	3.14037
PMI0110	PMI_RS00530	dbpA	ATP-dependent RNA helicase DbpA (EC 5.99.1.-)	COG0513	Replication, recombination and repair	2.02878
PMI2235	PMI_RS11010	mutS	DNA mismatch repair protein MutS	COG0249	Replication, recombination and repair	2.18366
PMI2435	PMI_RS12045		plasmid-related protein	COG3593	Replication, recombination and repair	2.09138
PMI2452	PMI_RS12120	^	endonuclease precursor	COG2356	Replication, recombination and repair	2.58971
PMI2783	PMI_RS13745		transposase/plasmid-related protein	COG5464	Replication, recombination and repair	3.69379
PMI3156	PMI_RS15605	radC	DNA replication and repair protein RadC	COG2003	Replication, recombination and repair	2.98555
PMI3229	PMI_RS15965	phrB	deoxyribodipyrimidine photo-lyase type I	COG0415	Replication, recombination and repair	2.02553
PMI3289	PMI_RS16315	smf	DNA processing protein	COG0758	Replication, recombination and repair	2.11476
PMI2328	PMI_RS11515	rapA	RNA polymerase-associated protein	COG0553	Replication, recombination and repair, Transcription	2.07422
PMI1892	PMI_RS09340	rseB	sigma E regulatory protein, MucB/RseB	COG3026	Signal transduction mechanisms	2.27834
PMI2229	PMI_RS10985	^	cell filamentation protein	COG2184	Signal transduction mechanisms	2.06514
PMI2320	PMI_RS11475	ptsP	phosphoenolpyruvate-protein phosphotransferase	COG3605	Signal transduction mechanisms	2.2834
PMI3125	PMI_RS15470	hipA	regulatory protein	COG3550	Signal transduction mechanisms	2.6174
PMI3645	PMI_RS18135		P-loop ATPase	COG1660	Signal transduction mechanisms	2.33753
PMI0885	PMI_RS04350	phoP^	two-component response regulator	COG0745	Signal transduction mechanisms, Transcription	2.63156
PMI0154	PMI_RS00745		DNA-binding protein	COG2964	Transcription	3.24963
PMI2724	PMI_RS13425		regulatory protein	COG3710	Transcription	2.25368
PMI2974	PMI_RS14705	^	transcriptional regulator, RpiR family	COG1737	Transcription	2.06209
PMI3425	PMI_RS17060	^	hypothetical protein	COG2964	Transcription	2.06009
PMI3522	PMI_RS17505		transcriptional regulator, XRE family with cupin sensor	COG1396	Transcription	3.42183
PMI3542	PMI_RS17605	rfaH	transcriptional activator	COG0250	Transcription	2.3014
PMI3681	PMI_RS18315	ureR	transcriptional regulator, AraC family	COG2207	Transcription	2.28837
PMI0046	PMI_RS00225		lipoprotein	COG3719	Translation, ribosomal structure and biogenesis	2.12528
PMI0075	PMI_RS00360	queA	S-adenosylmethionine:tRNA ribosyltransferase-isomerase	COG0809	Translation, ribosomal structure and biogenesis	2.00372
PMI0828	PMI_RS04065	rsuA	ribosomal small subunit pseudouridine synthase A (EC 5.4.99.-)	COG1187	Translation, ribosomal structure and biogenesis	2.58504
PMI1890	PMI_RS09330	lepA	GTP-binding protein LepA	COG0481	Translation, ribosomal structure and biogenesis	2.18948
PMI2836	PMI_RS14010		23S rRNA (adenine2030-N6)-methyltransferase	COG2961	Translation, ribosomal structure and biogenesis	2.14582
Not in COG
PMI1729	PMI_RS08485	rsbA				7.901
PMI1139	PMI_RS05505	^				4.85742
PMI0482	PMI_RS02395	^				4.71493
PMI1144	PMI_RS05525	^				3.93236
PMI0737	PMI_RS03625	vasJ^				3.80479
PMI3092	PMI_RS15305	fim15A3				3.69395
PMI1977	PMI_RS09750					3.38205
PMI0516	PMI_RS02555	^				3.27075
PMI3434	PMI_RS17115					3.20837
PMI1032	PMI_RS05015					3.19508
PMI2108	PMI_RS10385	^				3.09531
PMI0676	PMI_RS03325	^				3.01461
PMI3098	PMI_RS15335					2.9891
PMI3197	PMI_RS15810	^				2.83641
PMI3006	PMI_RS14865					2.7348
PMI0677	PMI_RS03330	^				2.67679
PMI1066	PMI_RS05185	fim5F				2.66473
PMI1726	PMI_RS08450					2.59049
PMI3166	PMI_RS15655	waaE				2.58438
PMI0373	PMI_RS01785					2.54495
PMI2463	PMI_RS12175					2.52946
PMI1290	PMI_RS06225	^				2.504
PMI3530	PMI_RS17545					2.49222
PMI3123	PMI_RS15460					2.43836
PMI0517	PMI_RS02560					2.39632
PMI1739	PMI_RS08535					2.38804
PMI2035	PMI_RS10035					2.37583
PMI2727	PMI_RS13440					2.37517
PMI3471	PMI_RS17300	^				2.37033
PMI2107	PMI_RS10380	^				2.36334
PMI0962	PMI_RS04700					2.34365
PMI2664	PMI_RS13125					2.3192
PMI1282	PMI_RS06190	^				2.27423
PMI3206	PMI_RS15855					2.2554
PMI0996	PMI_RS04835	^				2.25451
PMI1070	PMI_RS05205	^				2.20973
PMI0528	PMI_RS02615					2.18348
PMI0896	PMI_RS04405	^				2.1812
PMI1126	PMI_RS05460					2.16209
PMI2972	PMI_RS14695	^				2.13611
PMI2992	PMI_RS14795	idsC				2.12844
PMI3171	PMI_RS15680					2.08627
PMI0226	PMI_RS01090					2.0812
PMI2998	PMI_RS14825	fim14C				2.07833
PMI2873	PMI_RS14200					2.06352
Plasmid
PMIP44	PMI_RS18705					10.5476
PMIP18	PMI_RS18600					9.94674
PMIP39	PMI_RS18690	^				5.3599
PMIP09	PMI_RS18555	pilX4^	putative conjugal transfer protein	COG3451	Intracellular trafficking, secretion, and vesicular transport	4.72455
PMIP19	PMI_RS18605					4.18852
PMIP28	PMI_RS18640	^				2.63524
PMIP30	PMI_RS18775					2.40686
PMIP10	PMI_RS18560	^				2.08018
Hypothetical/Pseudo
	PMI_RS17895					4.80152
	PMI_RS15195					3.21493
	PMI_RS05925					3.01389
	PMI_RS12925					2.32664
^Denotes genes also identified as fitness factors for kidney colonization only (not bladder colonization) during single-species CAUTI
