# Supplementary material for: Genome-wide transposon mutagenesis of Proteus mirabilis: Essential genes, fitness factors for catheter-associated urinary tract infection, and the impact of polymicrobial infection on fitness requirements
Source: PLoS Pathog. 2017 Jun 14;13(6):e1006434. doi: 10.1371/journal.ppat.1006434 (PMC5484520; doi:10.1371/journal.ppat.1006434)
Supplement: S7 Table — (XLSX) [file ppat.1006434.s013.xlsx]

## Sheet: Sheet1
PMI Number	ORF Designation	Gene	Name	Function	Category	Bladder Fold Change	Kidney Fold Change
PMI0001	PMI_RS00005	thrA	aspartate kinase (EC 2.7.2.4)/homoserine dehydrogenase (EC 1.1.1.3)	COG0527,COG0460	Amino acid transport and metabolism	2.52684	2.64561
PMI0003	PMI_RS00015	thrC	L-threonine synthase (EC 4.2.3.1)	COG0498	Amino acid transport and metabolism	3.70638	2.58307
PMI0028	PMI_RS00135	metC	cystathionine beta-lyase (EC 4.4.1.8)	COG0626	Amino acid transport and metabolism	3.29155	3.84376
PMI0053	PMI_RS00260	brnQ	branched-chain amino acid transport system II carrier protein	COG1114	Amino acid transport and metabolism	2.05331	2.39864
PMI0072	PMI_RS00345	ggt	gamma-glutamyltransferase 1 (EC:2.3.2.2). Threonine peptidase. MEROPS family T03	COG0405	Amino acid transport and metabolism	3.82827	5.10529
PMI0145	PMI_RS00700		hypothetical protein	COG3681	Amino acid transport and metabolism	2.88751	3.55751
PMI0147	PMI_RS00710	pepT	peptidase T	COG2195	Amino acid transport and metabolism	3.29334	3.27141
PMI0183	PMI_RS00885	gsp	bifunctional glutathionylspermidine synthetase/amidase [includes: glutathionylspermidine synthase and glutathionylspermidine amidase	COG0754	Amino acid transport and metabolism	4.02702	3.9092
PMI0188	PMI_RS00905	afuC	ferric cation import ABC transporter, ATP-binding protein	COG3842	Amino acid transport and metabolism	3.89034	3.30656
PMI0234	PMI_RS01135	pbtC	decarboxylase	COG0019	Amino acid transport and metabolism	2.80216	3.09231
PMI0235	PMI_RS01140	pbtD	pyridoxal-phosphate dependent enzyme	COG0031	Amino acid transport and metabolism	4.99836	4.6003
PMI0245	PMI_RS01190	tppB/ydgR	MFS-family transporter	COG3104	Amino acid transport and metabolism	4.1524	3.32981
PMI0329	PMI_RS01570	glsA	L-glutaminase (EC 3.5.1.2)	COG2066	Amino acid transport and metabolism	3.72356	3.23503
PMI0335	PMI_RS01600	proC	pyrroline-5-carboxylate reductase (EC 1.5.1.2)	COG0345	Amino acid transport and metabolism	4.34859	2.91458
PMI0364	PMI_RS01745	pepD	Xaa-His dipeptidase (EC:3.4.13.3). Metallo peptidase. MEROPS family M20C	COG2195	Amino acid transport and metabolism	2.51311	2.36413
PMI0369	PMI_RS01765	proB	glutamate 5-kinase (EC 2.7.2.11)	COG0263	Amino acid transport and metabolism	2.07886	2.98029
PMI0387	PMI_RS01880	aroF	3-deoxy-D-arabinoheptulosonate-7-phosphate synthase (EC 2.5.1.54)	COG0722	Amino acid transport and metabolism	3.32646	2.6809
PMI0632	PMI_RS03115		inner membrane transporter RhtA	COG5006	Amino acid transport and metabolism	2.36146	2.43422
PMI0662	PMI_RS03260	hisB	imidazoleglycerol-phosphate dehydratase (EC 4.2.1.19)/histidinol-phosphate phosphatase (EC 3.1.3.15)	COG0241,COG0131	Amino acid transport and metabolism	2.77384	2.27645
PMI0664	PMI_RS03270	hisD	histidinol dehydrogenase (EC 1.1.1.23)	COG0141	Amino acid transport and metabolism	6.39819	4.56126
PMI0671	PMI_RS03300	sdaB	L-serine ammonia-lyase (EC 4.3.1.17)	COG1760	Amino acid transport and metabolism	3.90288	4.67108
PMI0672	PMI_RS03305	sdaC	serine transporter	COG0814	Amino acid transport and metabolism	2.2235	3.13838
PMI0682	PMI_RS03355	artP	L-arginine ABC transporter ATP-binding protein	COG4161	Amino acid transport and metabolism	2.73687	2.32132
PMI0769	PMI_RS03780	pepN	aminopeptidase N	COG0308	Amino acid transport and metabolism	2.2553	2.1504
PMI0803	PMI_RS03945		exported peptidase	COG4690	Amino acid transport and metabolism	2.48608	2.96821
PMI0836	PMI_RS04105	mtr	tryptophan-specific transport protein	COG0814	Amino acid transport and metabolism	2.53673	2.88986
PMI0882	PMI_RS04330	pepT	peptidase T. Metallo peptidase. MEROPS family M20B	COG2195	Amino acid transport and metabolism	14.3416	11.156
PMI1209	PMI_RS05835	disA	tyrosine decarboxylase	COG0076	Amino acid transport and metabolism	3.41971	4.68274
PMI1275	PMI_RS06160		aminotransferase	COG1168	Amino acid transport and metabolism	3.36261	4.39028
PMI1346	PMI_RS06495	trpC	indole-3-glycerol phosphate synthase (EC 4.1.1.48)/phosphoribosylanthranilate isomerase (EC 5.3.1.24)	COG0135,COG0134	Amino acid transport and metabolism	5.85877	6.21596
PMI1367	PMI_RS06600	mppA	periplasmic murein peptide-binding protein precursor	COG4166	Amino acid transport and metabolism	3.03548	2.23718
PMI1406	PMI_RS06800	gadC	glutamate:gamma-aminobutyrate antiporter, GGA family (TC 2.A.3.7.1)	COG0531	Amino acid transport and metabolism	4.15529	3.65882
PMI1412	PMI_RS06830	sufS	cysteine desulfurase (EC 2.8.1.7)/L-selenocysteine selenide-lyase (L-alanine-forming) (EC 4.4.1.16)	COG0520	Amino acid transport and metabolism	2.23998	2.76803
PMI1463	PMI_RS07080		aminotransferase	COG0079	Amino acid transport and metabolism	3.42465	3.52009
PMI1475	PMI_RS07140	oppA	oligopeptide ABC transporter, oligopeptide-binding protein	COG4166	Amino acid transport and metabolism	2.88959	2.69639
PMI1476	PMI_RS07145	oppA2	oligopeptide ABC transporter, oligopeptide-binding protein	COG4166	Amino acid transport and metabolism	4.71132	4.4601
PMI1497	PMI_RS07255	selD	selenophosphate synthase (EC 2.7.9.3)	COG0709	Amino acid transport and metabolism	4.40286	3.44104
PMI1509	PMI_RS07315	dadA	D-amino acid dehydrogenase small subunit (EC 1.4.99.1)	COG0665	Amino acid transport and metabolism	2.77434	4.25576
PMI1549	PMI_RS07540	ptrB	oligopeptidase B (EC:3.4.21.83). Serine peptidase. MEROPS family S09A	COG1770	Amino acid transport and metabolism	4.18746	4.21085
PMI1596	PMI_RS07785	pheP	aromatic amino acid:proton symporter, AAT family (TC 2.A.3.1.3)	COG1113	Amino acid transport and metabolism	8.6744	5.07884
PMI1599	PMI_RS07805		branched chain amino acid transport protein	COG1114	Amino acid transport and metabolism	2.64891	2.55526
PMI1614	PMI_RS07880	cycA	D-serine/D-alanine/glycine:proton symporter, AAT family (TC 2.A.3.1.7)	COG1113	Amino acid transport and metabolism	3.56866	3.84524
PMI1615	PMI_RS07890	putP	sodium/proline symporter (proline permease)	COG0591	Amino acid transport and metabolism	3.17889	3.82
PMI1616	PMI_RS07895	putA	L-proline dehydrogenase (EC 1.5.99.8)/delta-1-pyrroline-5-carboxylate dehydrogenase (EC 1.5.1.12)	COG4230,COG0506	Amino acid transport and metabolism	3.69394	3.71499
PMI1688	PMI_RS08260		di-/tripeptide transporter	COG3104	Amino acid transport and metabolism	4.22555	3.40074
PMI1699	PMI_RS08315		branched-chain amino acid transporter	COG1296	Amino acid transport and metabolism	3.00968	2.15188
PMI1738	PMI_RS08530	tyrP	tyrosine-specific transport protein	COG0814	Amino acid transport and metabolism	2.09353	2.02348
PMI1865	PMI_RS09205		peptidase	COG0006	Amino acid transport and metabolism	5.89195	4.41207
PMI2019	PMI_RS09955	gcvP	glycine dehydrogenase (decarboxylating) alpha subunit (EC 1.4.4.2)/glycine dehydrogenase (decarboxylating) beta subunit (EC 1.4.4.2)	COG0403,COG1003	Amino acid transport and metabolism	4.27428	4.48237
PMI2021	PMI_RS09965	gcvT	aminomethyltransferase (EC 2.1.2.10)	COG0404	Amino acid transport and metabolism	3.21529	4.40974
PMI2086	PMI_RS10275	leuC	3-isopropylmalate dehydratase large subunit	COG0065	Amino acid transport and metabolism	3.42181	2.04052
PMI2087	PMI_RS10280	leuD	3-isopropylmalate dehydratase, small subunit (EC 4.2.1.33)	COG0066	Amino acid transport and metabolism	5.98769	3.63399
PMI2231	PMI_RS10990		transport protein	COG5006	Amino acid transport and metabolism	2.12846	2.16429
PMI2253	PMI_RS11100	proY	histidine:proton symporter, AAT family (TC 2.A.3.1.9)	COG1113	Amino acid transport and metabolism	2.92067	3.19951
PMI2254	PMI_RS11105	mdeA	methionine gamma-lyase	COG0626	Amino acid transport and metabolism	2.71421	2.95977
PMI2288	PMI_RS11300	dapD	2,3,4,5-tetrahydropyridine-2-carboxylate N-succinyltransferase	COG2171	Amino acid transport and metabolism	2.13805	2.1901
PMI2302	PMI_RS11370	csdA	cysteine desulfurase (EC 2.8.1.7)	COG0520	Amino acid transport and metabolism	19.6231	6.90567
PMI2307	PMI_RS11410	argA	N-acetylglutamate synthase (EC 2.3.1.1)	COG0548,COG1246	Amino acid transport and metabolism	3.67312	4.87547
PMI2368	PMI_RS11710	aroH	3-deoxy-D-arabinoheptulosonate-7-phosphate synthase (EC 2.5.1.54)	COG3200	Amino acid transport and metabolism	3.46709	3.42108
PMI2411	PMI_RS11930		pyridoxal-dependent decarboxylase	COG0076	Amino acid transport and metabolism	4.9152	4.04555
PMI2516	PMI_RS12440	yntA	nickel/di-oligopepetide ABC transporter, substrate-binding protein	COG0747	Amino acid transport and metabolism	2.02946	2.60721
PMI2546	PMI_RS12590	aspA	aspartate ammonia-lyase	COG1027	Amino acid transport and metabolism	4.03527	3.94353
PMI2726	PMI_RS13435	cysD	O-acetylhomoserine sulfhydrylase (EC 2.5.1.49)	COG2873	Amino acid transport and metabolism	3.32871	2.57866
PMI2744	PMI_RS13525		hypothetical protein	COG3681	Amino acid transport and metabolism	3.92276	4.39832
PMI2745	PMI_RS13530		hypothetical protein	COG0814	Amino acid transport and metabolism	2.44205	3.06747
PMI2755	PMI_RS13580	lysC	aspartate kinase (EC 2.7.2.4)	COG0527	Amino acid transport and metabolism	2.21148	2.66054
PMI2758	PMI_RS13595	metH	methionine synthase (B12-dependent) (EC 2.1.1.13)	COG0646,COG1410	Amino acid transport and metabolism	2.70202	2.91619
PMI2843	PMI_RS14045	dppF	dipeptide ABC transporter, ATP-binding protein	COG4608	Amino acid transport and metabolism	2.55961	2.75269
PMI2900	PMI_RS14335		amino acid ABC transporter membrane protein 2, PAAT family (TC 3.A.1.3.-)	COG0765	Amino acid transport and metabolism	3.16814	2.48251
PMI2909	PMI_RS14380		aminomethyltransferase	COG0404	Amino acid transport and metabolism	6.6147	6.12034
PMI2947	PMI_RS14570	nikA	ABC transporter. substrate-binding protein	COG0747	Amino acid transport and metabolism	2.55419	2.57371
PMI2976	PMI_RS14715		sodium:solute symporter	COG0591	Amino acid transport and metabolism	2.29628	2.55098
PMI3005	PMI_RS14860	prlC	oligopeptidase A (EC:3.4.24.70). Metallo peptidase. MEROPS family M03A	COG0339	Amino acid transport and metabolism	2.10032	2.60485
PMI3072	PMI_RS15210		oxidoreductase	COG0665	Amino acid transport and metabolism	3.63309	3.75187
PMI3080	PMI_RS15245		amidohydrolase/metallopeptidase	COG0624	Amino acid transport and metabolism	2.02397	2.06862
PMI3223	PMI_RS15940	metB	cystathionine gamma-synthase (EC 2.5.1.48)	COG0626	Amino acid transport and metabolism	2.62906	3.625
PMI3224	PMI_RS15945	metL/metM	aspartate kinase (EC 2.7.2.4)/homoserine dehydrogenase (EC 1.1.1.3)	COG0460,COG0527	Amino acid transport and metabolism	2.35515	2.04648
PMI3236	PMI_RS16000	argE	acetylornithine deacetylase (EC 3.5.1.16)	COG0624	Amino acid transport and metabolism	3.21914	2.5593
PMI3237	PMI_RS16005	argC	N-acetyl-gamma-glutamyl-phosphate reductase (EC 1.2.1.38)	COG0002	Amino acid transport and metabolism	2.02923	3.16013
PMI3238	PMI_RS16010	argB	N-acetylglutamate kinase (EC 2.7.2.8)	COG0548	Amino acid transport and metabolism	3.07064	2.1846
PMI3239	PMI_RS16015	argG	argininosuccinate synthase (EC 6.3.4.5)	COG0137	Amino acid transport and metabolism	3.19319	2.95851
PMI3240	PMI_RS16020	argH	argininosuccinate lyase (EC 4.3.2.1)	COG0165	Amino acid transport and metabolism	2.44856	2.5013
PMI3292	PMI_RS16330	aroE	shikimate dehydrogenase (EC 1.1.1.25)	COG0169	Amino acid transport and metabolism	2.22594	2.58542
PMI3529	PMI_RS17540	metE	methionine synthase (B12-independent) (EC 2.1.1.14)	COG0620	Amino acid transport and metabolism	3.45237	3.11569
PMI3545	PMI_RS17620	pepE	dipeptidase E	COG3340	Amino acid transport and metabolism	2.34559	2.60757
PMI3551	PMI_RS17645	pepQ	Xaa-Pro dipeptidase (EC:3.4.13.9). Metallo peptidase. MEROPS family M24B	COG0006	Amino acid transport and metabolism	2.39305	2.06904
PMI3558	PMI_RS17700		allophanate hydrolase	COG2049,COG1984	Amino acid transport and metabolism	4.26404	5.01667
PMI3593	PMI_RS17875	glpB	glycerol 3-phosphate dehydrogenase (quinone) subunit B (EC 1.1.5.3)	COG3075	Amino acid transport and metabolism	2.19485	2.11724
PMI3676	PMI_RS18290	gltD	glutamate synthase (NADPH) small chain	COG0493	Amino acid transport and metabolism	3.19922	3.55632
PMI3677	PMI_RS18295	gltB	glutamate synthase (NADPH) large subunit (EC 1.4.1.13)	COG0069	Amino acid transport and metabolism	2.71646	3.07654
PMI3685	PMI_RS18335	ureC	urease. Metallo peptidase. MEROPS family M38	COG0804	Amino acid transport and metabolism	2.45124	2.78967
PMI3701	PMI_RS18415		sodium:dicarboxylate symporter	COG3633	Amino acid transport and metabolism	2.02967	2.97197
PMI2760	PMI_RS13605	edd	6-phosphogluconate dehydratase (EC 4.2.1.12)	COG0129	Amino acid transport and metabolism, Carbohydrate transport and metabolism	4.02295	3.70032
PMI3302	PMI_RS16415	ilvD	dihydroxy-acid dehydratase	COG0129	Amino acid transport and metabolism, Carbohydrate transport and metabolism	2.25187	2.99919
PMI2939	PMI_RS14530		dihydrodipicolinate synthase-family protein	COG0329	Amino acid transport and metabolism, Cell wall/membrane/envelope biogenesis	3.86285	2.80443
PMI2973	PMI_RS14700		N-acetylneuraminate lyase	COG0329	Amino acid transport and metabolism, Cell wall/membrane/envelope biogenesis	2.76545	2.439
PMI0711	PMI_RS03500	serC	phosphoserine aminotransferase apoenzyme (EC 2.6.1.52)	COG1932	Amino acid transport and metabolism, Coenzyme transport and metabolism	3.70162	2.97113
PMI1701	PMI_RS08325		D-alanine aminotransferase	COG0115	Amino acid transport and metabolism, Coenzyme transport and metabolism	6.19132	4.84462
PMI3235	PMI_RS15995	poxB	pyruvate dehydrogenase (quinone) (EC 1.2.5.1)	COG0028	Amino acid transport and metabolism, Coenzyme transport and metabolism	2.24566	2.04597
PMI3301	PMI_RS16410	ilvE	branched chain amino acid aminotransferase apoenzyme (EC 2.6.1.42)	COG0115	Amino acid transport and metabolism, Coenzyme transport and metabolism	2.39644	2.21622
PMI3519	PMI_RS17490	ilvB	acetolactate synthase, large subunit (EC 2.2.1.6)	COG0028	Amino acid transport and metabolism, Coenzyme transport and metabolism	2.32548	2.31379
PMI2085	PMI_RS10270	leuB	3-isopropylmalate dehydrogenase	COG0473	Amino acid transport and metabolism, Energy production and conversion	2.37328	2.84931
PMI1472	PMI_RS07125	oppD	oligopeptide ABC transporter, ATP-binding protein	COG0444	Amino acid transport and metabolism, Inorganic ion transport and metabolism	6.92605	3.64126
PMI1481	PMI_RS07170		ABC transporter, permease protein	COG0601	Amino acid transport and metabolism, Inorganic ion transport and metabolism	3.11999	2.88694
PMI1482	PMI_RS07175		ABC transporter, permease protein	COG1173	Amino acid transport and metabolism, Inorganic ion transport and metabolism	3.78504	6.28181
PMI1484	PMI_RS07185		ABC transporter, ATP-binding protein	COG1124	Amino acid transport and metabolism, Inorganic ion transport and metabolism	4.116	4.92386
PMI2515	PMI_RS12435	yntB	nickel/di-oligopepetide ABC transporter, permease protein	COG0601	Amino acid transport and metabolism, Inorganic ion transport and metabolism	2.794	2.58885
PMI2845	PMI_RS14055	dppC	dipeptide ABC transporter, permease protein	COG1173	Amino acid transport and metabolism, Inorganic ion transport and metabolism	3.60402	2.59256
PMI2946	PMI_RS14565	nikB	ABC-transporter, permease protein	COG0601	Amino acid transport and metabolism, Inorganic ion transport and metabolism	4.19086	3.97463
PMI0020	PMI_RS00100	carA	carbamoyl-phosphate synthase small subunit	COG0505	Amino acid transport and metabolism, Nucleotide transport and metabolism	4.32867	5.56641
PMI0021	PMI_RS00105	carB	carbamoyl-phosphate synthase large chain	COG0458	Amino acid transport and metabolism, Nucleotide transport and metabolism	2.9216	3.11757
PMI0437	PMI_RS02155	gltI	L-glutamate-binding protein/L-aspartate-binding protein	COG0834	Amino acid transport and metabolism, Signal transduction mechanisms	5.51454	4.54001
PMI1369	PMI_RS06610	tyrR	transcriptional regulator	COG3283	Amino acid transport and metabolism, Transcription	2.4069	2.43262
PMI1796	PMI_RS08805	trmC	FAD-dependent oxidoreductase	COG0665	Amino acid transport and metabolism, Translation, ribosomal structure and biogenesis	3.18692	3.6988
PMI0089	PMI_RS00425	rbsK	ribokinase	COG0524	Carbohydrate transport and metabolism	2.07886	3.16273
PMI0091	PMI_RS00435	rbsC	ribose ABC transporter membrane protein	COG1172	Carbohydrate transport and metabolism	4.01641	3.23637
PMI0093	PMI_RS00445	rbsD	ribose transport protein RbsD	COG1869	Carbohydrate transport and metabolism	4.82524	5.18159
PMI0104	PMI_RS00495		MFS-family transporter	COG2814	Carbohydrate transport and metabolism	2.25451	2.52593
PMI0111	PMI_RS00535	ampG	Beta-lactamase induction signal transducer (MFS-family transporter)	COG2814	Carbohydrate transport and metabolism	2.29839	2.50024
PMI0164	PMI_RS00795		MFS-family transporter	COG2814	Carbohydrate transport and metabolism	8.36587	6.63975
PMI0186	PMI_RS00895	dsdX	D-serine permease DsdX (TC 2.A.8.1.5)	COG2610	Carbohydrate transport and metabolism	3.96127	2.58263
PMI0191	PMI_RS00920		MFS-family transporter	COG2271	Carbohydrate transport and metabolism	4.24456	5.30457
PMI0222	PMI_RS01070		Sodium:sulfate symporter-family protein	COG0471	Carbohydrate transport and metabolism	2.51512	3.51186
PMI0231	PMI_RS01120	pbtI	citrate lyase beta chain	COG2301	Carbohydrate transport and metabolism	5.50932	4.33043
PMI0389	PMI_RS01890	dcuB	anaerobic C4-dicarboxylate transporter	COG2704	Carbohydrate transport and metabolism	3.89751	3.77326
PMI0405	PMI_RS01995		MFS-family transporter	COG2814	Carbohydrate transport and metabolism	4.1046	4.94304
PMI0408	PMI_RS02010		MFS-family transporter	COG2814	Carbohydrate transport and metabolism	4.53269	3.5378
PMI0455	PMI_RS02280	nagE	PTS system N-acetylglucosamine-specific IIA component, Glc family (TC 4.A.1.1.2)/PTS system N-acetylglucosamine-specific IIB component, Glc family (TC 4.A.1.1.2)/PTS system N-acetylglucosamine-specific IIC component, Glc family (TC 4.A.1.1.2)	COG2190,COG1263,COG1264	Carbohydrate transport and metabolism	2.70671	3.38878
PMI0562	PMI_RS02765		MFS-family transporter	COG2814	Carbohydrate transport and metabolism	7.9076	5.38642
PMI0628	PMI_RS03095		MmgE/Prp family protein	COG2079	Carbohydrate transport and metabolism	2.48763	2.46545
PMI0655	PMI_RS03225	gnd	6-phosphogluconate dehydrogenase (decarboxylating) (EC 1.1.1.44)	COG0362	Carbohydrate transport and metabolism	2.33736	3.47702
PMI0710	PMI_RS03495		MFS-family transporter	COG2814	Carbohydrate transport and metabolism	3.28471	4.54777
PMI0790	PMI_RS03880	mgsA	methylglyoxal synthase	COG1803	Carbohydrate transport and metabolism	4.48736	7.10497
PMI0873	PMI_RS04285	nagZ	beta-N-acetylhexosaminidase (EC:3.2.1.52)	COG1472	Carbohydrate transport and metabolism	3.90921	4.19293
PMI1099	PMI_RS05330	mdtH	multidrug resistance protein (MFS-family transporter)	COG2814	Carbohydrate transport and metabolism	5.67554	4.54619
PMI1155	PMI_RS05575	pykA	pyruvate kinase (EC 2.7.1.40)	COG0469	Carbohydrate transport and metabolism	2.38181	2.20578
PMI1157	PMI_RS05585	zwf	glucose-6-phosphate 1-dehydrogenase (EC 1.1.1.49)	COG0364	Carbohydrate transport and metabolism	3.81886	3.46979
PMI1254	PMI_RS06055		MFS-family transporter	COG2814	Carbohydrate transport and metabolism	3.69477	4.30385
PMI1294	PMI_RS06245		MFS-family transporter	COG2814	Carbohydrate transport and metabolism	2.64786	4.30706
PMI1421	PMI_RS06875	ppsA	phosphoenolpyruvate synthase (EC 2.7.9.2)	COG0574	Carbohydrate transport and metabolism	6.82036	4.59906
PMI1515	PMI_RS07345	sotB	sugar efflux transporter (MFS-family transporter)	COG2814	Carbohydrate transport and metabolism	3.22081	3.34901
PMI1592	PMI_RS07765	fbaB	fructose-bisphosphate aldolase (EC 4.1.2.13)	COG1830	Carbohydrate transport and metabolism	2.48856	3.19319
PMI1767	PMI_RS08665		cation transporter	COG0471	Carbohydrate transport and metabolism	2.65596	2.72405
PMI1773	PMI_RS08695	gcd	quinoprotein glucose dehydrogenase	COG4993	Carbohydrate transport and metabolism	3.95734	4.46085
PMI1775	PMI_RS08705		PTS system IIC component, L-Asc family (TC 4.A.7)	COG3037	Carbohydrate transport and metabolism	2.31573	3.73337
PMI1931	PMI_RS09515	mqo	malate:quinone oxidoreductase	COG0579	Carbohydrate transport and metabolism	4.95715	4.68627
PMI1948	PMI_RS09600	galM	aldose 1-epimerase (EC 5.1.3.3)	COG2017	Carbohydrate transport and metabolism	3.28392	4.05448
PMI1949	PMI_RS09605	galK	galactokinase (EC 2.7.1.6)	COG0153	Carbohydrate transport and metabolism	6.13805	3.99623
PMI1950	PMI_RS09610	galT	galactose-1-phosphate uridylyltransferase	COG1085	Carbohydrate transport and metabolism	4.91691	5.39176
PMI2134	PMI_RS10515	agaA	N-acetylgalactosamine 6-phosphate deacetylase (EC 3.5.1.-)	COG1820	Carbohydrate transport and metabolism	6.78358	4.41741
PMI2136	PMI_RS10525	agaD	PTS system IID component, Man family (TC 4.A.6)	COG3716	Carbohydrate transport and metabolism	4.5958	6.16056
PMI2137	PMI_RS10530	agaW	N-acetylgalactosamine-specific PTS system, EIIC component	COG3715	Carbohydrate transport and metabolism	2.44131	2.0268
PMI2138	PMI_RS10535	agaV	N-acetylgalactosamine-specific PTS system, EIIB component	COG3444	Carbohydrate transport and metabolism	4.24529	2.79817
PMI2140	PMI_RS10545	agaZ	tagatose-bisphosphate aldolase noncatalytic subunit	COG4573	Carbohydrate transport and metabolism	3.1584	4.71043
PMI2146	PMI_RS10575	kdgK	2-keto-3-deoxygluconate kinase (EC 2.7.1.45)	COG0524	Carbohydrate transport and metabolism	2.3403	3.28561
PMI2190	PMI_RS10790	cscA	beta-fructofuranosidase (EC 3.2.1.26)	COG1621	Carbohydrate transport and metabolism	4.00332	2.90241
PMI2206	PMI_RS10870		sodium:sulfate symporter	COG0471	Carbohydrate transport and metabolism	6.52859	3.43287
PMI2226	PMI_RS10970		PTS system beta-glucoside-specific IIA component, Glc family (TC 4.A.1.2.5)/PTS system beta-glucoside-specific IIB component, Glc family (TC 4.A.1.2.5)/PTS system beta-glucoside-specific IIC component, Glc family (TC 4.A.1.2.5)	COG2190,COG1263	Carbohydrate transport and metabolism	5.55259	5.72895
PMI2547	PMI_RS12595	dcuA	anaerobic C4-dicarboxylate transporter	COG2704	Carbohydrate transport and metabolism	2.77051	2.37659
PMI2649	PMI_RS13050		MFS-family transporter	COG2271	Carbohydrate transport and metabolism	2.51703	3.95161
PMI2661	PMI_RS13110	fsaA	fructose 6-phosphate aldolase (EC 4.1.2.-)	COG0176	Carbohydrate transport and metabolism	2.2315	3.35411
PMI2673	PMI_RS13170	gntK	gluconate kinase, SKI family (EC 2.7.1.12)	COG3265	Carbohydrate transport and metabolism	9.53407	4.92425
PMI2761	PMI_RS13610	eda	KHG/KDPG aldolase [includes: 4-hydroxy-2-oxoglutarate aldolase and 2-dehydro-3-deoxy-phosphogluconate aldolase]	COG0800	Carbohydrate transport and metabolism	3.48889	3.0621
PMI2941	PMI_RS14540		probable carbohydrate kinase	COG1069	Carbohydrate transport and metabolism	2.4238	2.28129
PMI2952	PMI_RS14595	chbF/celF	6-phospho-beta-glucosidase (EC 3.2.1.86)	COG1486	Carbohydrate transport and metabolism	2.48074	2.39254
PMI2955	PMI_RS14610	chbC/celB	PTS system N,N'-diacetylchitobiose-specific IIC component, Lac family (TC 4.A.3.2.1)	COG1455	Carbohydrate transport and metabolism	3.94377	2.72247
PMI3049	PMI_RS15100	rbsK	ribokinase	COG0524	Carbohydrate transport and metabolism	3.17523	2.8181
PMI3079	PMI_RS15240	phnX	phosphonoacetaldehyde hydrolase (EC 3.11.1.1)	COG0637	Carbohydrate transport and metabolism	2.5808	3.02541
PMI3103	PMI_RS15360	celY	cellulase	COG3405	Carbohydrate transport and metabolism	2.11924	2.37951
PMI3428	PMI_RS17075		MFS-family transporter	COG2271	Carbohydrate transport and metabolism	2.83252	3.17248
PMI3513	PMI_RS17465	deoK	deoxyribokinase	COG0524	Carbohydrate transport and metabolism	3.07204	2.3094
PMI3515	PMI_RS17475		PTS system IIB component, Glc family (TC 4.A.1)/PTS system IIC component, Glc family (TC 4.A.1)	COG1263	Carbohydrate transport and metabolism	2.80869	2.53659
PMI3523	PMI_RS17510		MFS-family transporter	COG2814	Carbohydrate transport and metabolism	2.66943	2.67077
PMI3591	PMI_RS17865	glpT	glycerol-3-phosphate transporter (MFS-family transporter)	COG2271	Carbohydrate transport and metabolism	2.48465	2.67851
PMI3609	PMI_RS17960	garK	glycerate kinase	COG1929	Carbohydrate transport and metabolism	2.30853	3.12272
PMI3611	PMI_RS17970		MFS-family transporter	COG2814	Carbohydrate transport and metabolism	4.82698	2.70731
PMI3617	PMI_RS18000	ugpB	carbohydrate ABC transporter substrate-binding protein, CUT1 family (TC 3.A.1.1.-)	COG1653	Carbohydrate transport and metabolism	2.51641	2.66477
PMI0223	PMI_RS01075		alpha-keto acid decarboxylase	COG3961	Carbohydrate transport and metabolism, Coenzyme transport and metabolism	5.28925	4.98717
PMI0609	PMI_RS03000		hypothetical protein	COG0391	Carbohydrate transport and metabolism, Coenzyme transport and metabolism	2.90783	2.90911
PMI0786	PMI_RS03860	sulA	SOS cell division inhibitor SulA	COG5404	Cell cycle control, cell division, chromosome partitioning	2.67635	2.21137
PMI1846	PMI_RS09110		DNA-binding protein	COG1426	Cell cycle control, cell division, chromosome partitioning	3.38525	2.00625
PMI0159	PMI_RS00770	cueO	cell division protein SufI	COG2132	Cell cycle control, cell division, chromosome partitioning, Cell wall/membrane/envelope biogenesis	4.19448	4.15104
PMI0254	PMI_RS01230	mrpA'	fimbrial protein	COG3539	Cell motility	4.44195	3.07525
PMI0298	PMI_RS01435	fim3B	fimbrial subunit	COG3539	Cell motility	2.96314	3.36663
PMI0533	PMI_RS02635	ucaD	fimbrial adhesin	COG3539	Cell motility	2.60189	2.60679
PMI0868	PMI_RS04260		deoxyribonuclease	COG0084	Cell motility	3.13249	2.38204
PMI1621	PMI_RS07920	flaD/fliD	flagellar hook-associated protein 2	COG1345	Cell motility	5.76385	6.7198
PMI1645	PMI_RS08030	flgK	flagellar hook-associated protein 1	COG1256	Cell motility	3.46669	2.37231
PMI1647	PMI_RS08040	flgI	flagellar P-ring protein precursor (basal body P-ring protein)	COG1706	Cell motility	3.48834	4.67072
PMI1651	PMI_RS08060	flgE	flagellar hook protein	COG1749	Cell motility	5.28593	3.70543
PMI1652	PMI_RS08065	flgD	basal-body rod modification protein	COG1843	Cell motility	2.54434	2.04179
PMI1659	PMI_RS08100	flhA	flagellar biosynthesis protein	COG1298	Cell motility	5.44992	4.64343
PMI1669	PMI_RS08150	motB	chemotaxis protein (motility protein B)	COG1360	Cell motility	3.0739	3.05099
PMI1670	PMI_RS08155	motA	chemotaxis protein (motility protein A)	COG1291	Cell motility	3.28967	2.70125
PMI2099	PMI_RS10340	bcsA	cellulose synthase catalytic subunit [UDP-forming]	COG1215	Cell motility	3.13205	3.35361
PMI2642	PMI_RS13015	#	chromosome partitioning related protein	COG1192	Cell motility	2.1629	3.13003
PMI2732	PMI_RS13465	atfE	fimbrial adhesin	COG3539	Cell motility	3.29645	2.7957
PMI3097	PMI_RS15330		cellulose synthase catalytic subunit [UDP-forming]	COG1215	Cell motility	3.07747	2.95029
PMI3348	PMI_RS16655	fim16D	fimbrial adhesin	COG3539	Cell motility	2.8837	2.53446
PMI0255	PMI_RS01235	mrpC'	fimbrial outer membrane usher protein	COG3188	Cell motility, Extracellular structures	3.20999	3.69763
PMI0265	PMI_RS01285	mrpC	fimbrial outer membrane usher protein	COG3188	Cell motility, Extracellular structures	3.35388	3.6778
PMI0299	PMI_RS01440	fim3C	fimbrial outer membrane usher protein	COG3188	Cell motility, Extracellular structures	2.63347	3.2078
PMI0534	PMI_RS02640	ucaC	fimbrial usher protein	COG3188	Cell motility, Extracellular structures	2.2506	2.87535
PMI1062	PMI_RS05165	fim5B	Fimbrial usher protein	COG3188	Cell motility, Extracellular structures	16.2221	13.8456
PMI1878	PMI_RS09270	pmfC	outer membrane usher protein	COG3188	Cell motility, Extracellular structures	4.63732	5.51381
PMI2221	PMI_RS10945	pmpC	fimbrial outer membrane usher protein	COG3188	Cell motility, Extracellular structures	5.29004	5.70706
PMI2533	PMI_RS12525	fim12G	outer membrane usher protein	COG3188	Cell motility, Extracellular structures	3.14037	3.15588
PMI2730	PMI_RS13455	atfC	outer membrane usher protein	COG3188	Cell motility, Extracellular structures	3.26058	2.91984
PMI3349	PMI_RS16660	fim16C	fimbrial outer membrane usher protein	COG3188	Cell motility, Extracellular structures	3.31058	2.97769
PMI3437	PMI_RS17130	fim17C	fimbrial outer membrane usher protein	COG3188	Cell motility, Extracellular structures	2.62903	3.03852
PMI2050	PMI_RS10105	hofB	protein transport protein	COG2804	Cell motility, Extracellular structures, Intracellular trafficking, secretion, and vesicular transport	3.11091	5.8122
PMI2051	PMI_RS10110	hofC	protein transport protein	COG1459	Cell motility, Extracellular structures, Intracellular trafficking, secretion, and vesicular transport	4.39233	4.98001
PMI1630	PMI_RS07960	fliF	flagellar M-ring protein	COG1766	Cell motility, Intracellular trafficking, secretion, and vesicular transport	3.90263	4.63893
PMI1633	PMI_RS07975	fliI	flagellum-specific ATP synthase	COG1157	Cell motility, Intracellular trafficking, secretion, and vesicular transport	4.3931	5.1519
PMI1664	PMI_RS08125	cheR	chemotaxis protein methyltransferase	COG1352	Cell motility, Signal transduction mechanisms	4.78356	5.4575
PMI1666	PMI_RS08135	cheD	methyl-accepting chemotaxis sensory transducer with TarH sensor	COG0840	Cell motility, Signal transduction mechanisms	3.15966	4.57318
PMI1667	PMI_RS08140	cheW	chemotaxis protein	COG0835	Cell motility, Signal transduction mechanisms	2.6554	6.0624
PMI1668	PMI_RS08145	cheA	CheA signal transduction histidine kinase	COG0643	Cell motility, Signal transduction mechanisms	7.8672	4.18913
PMI2380	PMI_RS11775		methyl-accepting chemotaxis protein	COG0840	Cell motility, Signal transduction mechanisms	3.19433	2.84897
PMI2809	PMI_RS13875		methyl-accepting chemotaxis protein	COG0840	Cell motility, Signal transduction mechanisms	2.87016	2.64078
PMI2813	PMI_RS13895	aer	methyl-accepting chemotaxis sensory transducer with Pas/Pac sensor	COG0840	Cell motility, Signal transduction mechanisms	2.78933	3.11864
PMI0135	PMI_RS00655	kefA	potassium efflux protein	COG3264	Cell wall/membrane/envelope biogenesis	3.26725	3.49515
PMI0204	PMI_RS00980	mrcB/ponB	penicillin-binding protein	COG0744	Cell wall/membrane/envelope biogenesis	2.40906	2.10853
PMI0224	PMI_RS01080	mltD	membrane-bound lytic murein transglycosylase D precursor	COG1388	Cell wall/membrane/envelope biogenesis	2.08535	3.15701
PMI0249	PMI_RS01210	betU	secondary glycine betaine transporter	COG1292	Cell wall/membrane/envelope biogenesis	1.99827	5.24425
PMI0423	PMI_RS02085	dacA	penicillin-binding protein 6. Serine peptidase. MEROPS family S11	COG1686	Cell wall/membrane/envelope biogenesis	2.3743	2.07128
PMI0641	PMI_RS03160	sanA	transport protein	COG2949	Cell wall/membrane/envelope biogenesis	2.31653	3.71358
PMI0651	PMI_RS03205	asmA	outer membrane assembly protein	COG2982	Cell wall/membrane/envelope biogenesis	2.3903	2.65798
PMI0669	PMI_RS03290	dacC	penicillin-binding protein 6. Serine peptidase. MEROPS family S11	COG1686	Cell wall/membrane/envelope biogenesis	4.3386	2.88105
PMI0687	PMI_RS03380	macB	macrolide-specific ABC-type efflux carrier	COG1136	Cell wall/membrane/envelope biogenesis	3.2839	2.2525
PMI0730	PMI_RS03590		hypothetical protein	COG2989	Cell wall/membrane/envelope biogenesis	3.62237	4.59309
PMI1165	PMI_RS05620		lipoprotein	COG3065	Cell wall/membrane/envelope biogenesis	2.23874	2.02887
PMI1266	PMI_RS06115		channel-forming component of a multidrug resistance efflux pump	COG1538	Cell wall/membrane/envelope biogenesis	6.27233	4.91678
PMI1366	PMI_RS06595		hypothetical protein	COG3637	Cell wall/membrane/envelope biogenesis	4.46087	2.62006
PMI1388	PMI_RS06705	anmK/ydhH	anhydro-N-acetylmuramic acid kinase	COG2377	Cell wall/membrane/envelope biogenesis	2.4531	3.68005
PMI1408	PMI_RS06810		penicillin amidase (EC 3.5.1.11). Cysteine peptidase. MEROPS family C59	COG3049	Cell wall/membrane/envelope biogenesis	5.03096	2.85597
PMI1462	PMI_RS07075	betT	high-affinity choline transport protein	COG1292	Cell wall/membrane/envelope biogenesis	5.56626	4.5959
PMI1508	PMI_RS07310	dadB/dadX	alanine racemase, catabolic	COG0787	Cell wall/membrane/envelope biogenesis	7.23416	5.86445
PMI1572	PMI_RS07660		mechanosensitive ion channel membrane protein	COG0668	Cell wall/membrane/envelope biogenesis	4.90865	3.92041
PMI1774	PMI_RS08700		alanine racemase	COG0787	Cell wall/membrane/envelope biogenesis	3.34348	4.12208
PMI1850	PMI_RS09130	pbpC	penicillin-binding protein 1C	COG4953	Cell wall/membrane/envelope biogenesis	3.75675	3.73036
PMI2118	PMI_RS10435		penicillin amidase (EC 3.5.1.11). Cysteine peptidase. MEROPS family C59	COG3049	Cell wall/membrane/envelope biogenesis	3.01171	2.67213
PMI2164	PMI_RS10665		mechanosensitive ion channel protein	COG0668	Cell wall/membrane/envelope biogenesis	2.65393	2.88586
PMI2305	PMI_RS11385	mltA	membrane-bound lytic murein transglycosylase	COG2821	Cell wall/membrane/envelope biogenesis	2.10079	2.91929
PMI2517	PMI_RS12445		glycosyltransferase	COG0463	Cell wall/membrane/envelope biogenesis	4.5373	3.66466
PMI2654	PMI_RS13075	caiT	L-carnitine/gamma-butyrobetaine antiporter	COG1292	Cell wall/membrane/envelope biogenesis	3.40392	2.39224
PMI2742	PMI_RS13515	alr	alanine racemase (biosynthetic)	COG0787	Cell wall/membrane/envelope biogenesis	2.041	2.14084
PMI2950	PMI_RS14585		outer membrane protein	COG3637	Cell wall/membrane/envelope biogenesis	2.23566	3.67047
PMI2971	PMI_RS14690		surface polysaccharide modification acyltransferase	COG1835	Cell wall/membrane/envelope biogenesis	3.17391	2.91378
PMI3040	PMI_RS15040		membrane-associated sulfatase	COG2194	Cell wall/membrane/envelope biogenesis	3.06915	3.0818
PMI3160	PMI_RS15625		glycosyl transferase	COG0859	Cell wall/membrane/envelope biogenesis	2.33904	2.50146
PMI3162	PMI_RS15635		glycosyl transferase	COG0438	Cell wall/membrane/envelope biogenesis	2.07979	2.06316
PMI3173	PMI_RS15690		glycosyltransferase	COG0463	Cell wall/membrane/envelope biogenesis	2.62839	3.03441
PMI3176	PMI_RS15705	waa/rfaD/hldD	ADP-glyceromanno-heptose 6-epimerase precursor (EC 5.1.3.20)	COG0451	Cell wall/membrane/envelope biogenesis	7.21668	7.04364
PMI3317	PMI_RS16485	wzzE	lipopolysaccharide biosynthesis protein	COG3765	Cell wall/membrane/envelope biogenesis	3.14877	2.87408
PMI3354	PMI_RS16680		mechanosensitive ion channel	COG3264	Cell wall/membrane/envelope biogenesis	2.67424	2.7474
PMI3408	PMI_RS16965	dacB	D-Ala-D-Ala peptidase C. Serine peptidase. MEROPS family S13	COG2027	Cell wall/membrane/envelope biogenesis	2.64032	2.41366
PMI3576	PMI_RS17790		phosphatidylethanolamine:Kdo2-lipid A phosphoethanolamine transferase	COG2194	Cell wall/membrane/envelope biogenesis	2.58474	2.89641
PMI3713	PMI_RS18475	slt	soluble lytic murein transglycosylase	COG0741	Cell wall/membrane/envelope biogenesis	2.08609	2.39044
PMI0686	PMI_RS03375	macA	macrolide-specific efflux protein	COG0845	Cell wall/membrane/envelope biogenesis, Defense mechanisms	2.41824	2.93871
PMI1585	PMI_RS07730	mdtA#	multidrug resistance protein	COG0845	Cell wall/membrane/envelope biogenesis, Defense mechanisms	2.37349	2.04883
PMI2707	PMI_RS13340		multidrug efflux protein	COG0845	Cell wall/membrane/envelope biogenesis, Defense mechanisms	2.75485	4.23438
PMI1876	PMI_RS09260		transglycosylase	COG4623	Cell wall/membrane/envelope biogenesis, Signal transduction mechanisms	3.18933	3.52279
PMI0196	PMI_RS00945	panB	ketopantoate hydroxymethyltransferase (EC 2.1.2.11)	COG0413	Coenzyme transport and metabolism	3.28507	3.66909
PMI0272	PMI_RS01320		efflux pump component	COG2978	Coenzyme transport and metabolism	3.5832	3.09371
PMI0332	PMI_RS01585	yggW	coproporphyrinogen III oxidase, anaerobic (EC 1.3.99.22)	COG0635	Coenzyme transport and metabolism	2.18489	2.98219
PMI0603	PMI_RS02970	bioB	biotin synthase (EC 2.8.1.6)	COG0502	Coenzyme transport and metabolism	2.63379	2.96689
PMI0604	PMI_RS02975	bioF	8-amino-7-oxononanoate synthase (EC 2.3.1.47)	COG0156	Coenzyme transport and metabolism	4.12712	5.11776
PMI0605	PMI_RS02980	bioC	pimeloyl-CoA biosynthesis protein BioC	COG2226	Coenzyme transport and metabolism	2.29838	4.45145
PMI0636	PMI_RS03135	moeB	[molybdopterin synthase] sulfurylase	COG0476	Coenzyme transport and metabolism	2.99003	3.32359
PMI0637	PMI_RS03140	moeA	molybdopterin molybdochelatase (EC 2.10.1.1)	COG0303	Coenzyme transport and metabolism	3.37629	2.56822
PMI1042	PMI_RS05065	btuD	vitamin B12 import ATP-binding protein	COG4138	Coenzyme transport and metabolism	4.8544	2.84004
PMI1051	PMI_RS05110	lplA	lipoate-protein ligase A	COG0095	Coenzyme transport and metabolism	2.58972	2.90107
PMI1385	PMI_RS06690	pdxY	Pyridoxal kinase (EC 2.7.1.35)	COG2240	Coenzyme transport and metabolism	2.18539	2.6236
PMI1733	PMI_RS08505	ubiG	3-demethylubiquinone-9 3-methyltransferase (EC 2.1.1.64)	COG2227	Coenzyme transport and metabolism	3.74752	4.18826
PMI1745	PMI_RS08565	menD	2-succinyl-5-enolpyruvyl-6-hydroxy-3-cyclohexene-1-carboxylate synthase (EC 2.2.1.9)	COG1165	Coenzyme transport and metabolism	4.23379	4.40841
PMI1839	PMI_RS09075	hemF	coproporphyrinogen oxidase (EC 1.3.3.3)	COG0408	Coenzyme transport and metabolism	3.82994	2.33776
PMI2031	PMI_RS10015	serA	D-3-phosphoglycerate dehydrogenase (EC 1.1.1.95)	COG0111	Coenzyme transport and metabolism	2.45995	2.10688
PMI2324	PMI_RS11495	thiQ	thiamine ABC transporter, ATP-binding protein	COG3840	Coenzyme transport and metabolism	3.76707	5.07773
PMI2505	PMI_RS12380	nadR	transcriptional regulator	COG3172	Coenzyme transport and metabolism	2.18833	2.04611
PMI2679	PMI_RS13200	modD	pyrophosphorylase	COG0157	Coenzyme transport and metabolism	3.60511	4.00772
PMI2777	PMI_RS13715	thiC	hydroxymethylpyrimidine synthase	COG0422	Coenzyme transport and metabolism	3.15797	3.17494
PMI2778	PMI_RS13720	thiE	thiamine-phosphate diphosphorylase	COG0352	Coenzyme transport and metabolism	2.45739	3.22453
PMI2885	PMI_RS14260	hemN	coproporphyrinogen III oxidase, anaerobic (EC 1.3.99.22)	COG0635	Coenzyme transport and metabolism	2.13617	2.76169
PMI3246	PMI_RS16050	btuB	vitamin B12 transporter (TonB-dependent receptor)	COG4206	Coenzyme transport and metabolism	2.0182	2.24121
PMI2023	PMI_RS09975	ubiH	2-octaprenyl-6-methoxyphenol hydroxylase (EC 1.14.13.-)/2-octaprenyl-3-methyl-6-methoxy-1,4-benzoquinol hydroxylase (EC 1.14.13.-)	COG0654	Coenzyme transport and metabolism, Energy production and conversion	3.10571	2.64672
PMI1746	PMI_RS08570	menF	isochorismate synthase (EC 5.4.4.2)	COG1169	Coenzyme transport and metabolism, Secondary metabolites biosynthesis, transport and catabolism	4.89381	5.16682
PMI0125	PMI_RS00605	mdlB	efflux ABC transporter, ATP-binding membrane protein	COG1132	Defense mechanisms	3.70184	4.79682
PMI0403	PMI_RS01985	emrA	multidrug resistance protein A	COG1566	Defense mechanisms	2.44984	2.40864
PMI0616	PMI_RS03035		ABC transporter, permease protein	COG0842	Defense mechanisms	5.09166	4.01523
PMI0617	PMI_RS03040		ABC transporter, ATP-binding protein	COG1131	Defense mechanisms	4.24806	4.61067
PMI0728	PMI_RS03580	cat	chloramphenicol acetyltransferase	COG4845	Defense mechanisms	2.31457	3.72981
PMI1214	PMI_RS05855	ahpF	alkyl hydroperoxide reductase subunit F	COG3634	Defense mechanisms	2.73042	3.35439
PMI1224	PMI_RS05905		ABC-type multidrug transport system	COG1131	Defense mechanisms	4.95859	5.7953
PMI1225	PMI_RS05910		ABC-2 type transporter	COG0842	Defense mechanisms	4.79071	4.79612
PMI1404	PMI_RS06780	mdtK	multidrug resistance protein	COG0534	Defense mechanisms	3.40752	2.87453
PMI1586	PMI_RS07735	mdtB	multidrug resistance protein	COG0841	Defense mechanisms	5.07222	5.3645
PMI1587	PMI_RS07740	mdtC	multidrug resistance protein	COG0841	Defense mechanisms	2.6402	4.47047
PMI2604	PMI_RS12860	nrpB	siderophore ABC transporter, ATP-binding/permease protein	COG1132	Defense mechanisms	3.32157	6.91206
PMI2708	PMI_RS13345		multidrug efflux protein	COG0841	Defense mechanisms	3.37131	2.94696
PMI3083	PMI_RS15260		multidrug efflux protein	COG1566	Defense mechanisms	2.99536	3.16644
PMI3467	PMI_RS17280	ampH	penicillin-binding protein	COG1680	Defense mechanisms	2.55723	2.68465
PMI3599	PMI_RS17910		multidrug efflux pump	COG0841	Defense mechanisms	4.88089	4.48664
PMI0047	PMI_RS00230		secreted 5'-nucleotidase	COG0737	Defense mechanisms, Nucleotide transport and metabolism	2.97825	3.20068
PMI2177	PMI_RS10730	ushA	protein UshA precursor [includes: UDP-sugar hydrolase and 5'-nucleotidase]	COG0737	Defense mechanisms, Nucleotide transport and metabolism	2.39342	2.18081
PMI0025	PMI_RS00120		iron-containing alcohol dehydrogenase	COG1979	Energy production and conversion	2.39138	2.35195
PMI0032	PMI_RS00155	hybA	[NiFe]-hydrogenase II apoprotein, ferredoxin-type subunit	COG0437	Energy production and conversion	5.09928	2.77756
PMI0146	PMI_RS00705		C4-dicarboxylate transporter	COG3069	Energy production and conversion	2.99277	2.88408
PMI0168	PMI_RS00815		anaerobic dimethyl sulfoxide reductase subunit	COG3302	Energy production and conversion	3.99668	3.33713
PMI0170	PMI_RS00825		anaerobic dimethyl sulfoxide reductase, molybdopterin-binding subunit	COG0243	Energy production and conversion	3.56307	3.21519
PMI0564	PMI_RS02775	gltA	citrate synthase (EC 2.3.3.1)	COG0372	Energy production and conversion	2.42281	3.08607
PMI0625	PMI_RS03080	dcuD	C4-dicarboxylate transporter	COG3069	Energy production and conversion	4.23413	4.8529
PMI0642	PMI_RS03165	sfcA	NAD-dependent malic enzyme (EC 1.1.1.38)	COG0281	Energy production and conversion	3.68394	3.54863
PMI0652	PMI_RS03210	dcuC	anaerobic C4-dicarboxylate transporter	COG3069	Energy production and conversion	2.71176	3.26808
PMI0657	PMI_RS03235		probable alcohol dehydrogenase	COG1454	Energy production and conversion	3.29778	2.71263
PMI0847	PMI_RS04160	dld	D-lactate dehydrogenase (EC 1.1.1.28)	COG0277	Energy production and conversion	7.73557	5.92781
PMI1200	PMI_RS05790	pntA	NAD(P) transhydrogenase subunit alpha (pyridine nucleotide transhydrogenase subunit alpha)	COG3288	Energy production and conversion	3.78797	4.64304
PMI1201	PMI_RS05795	pntB	NAD(P) transhydrogenase subunit beta (pyridine nucleotide transhydrogenase subunit beta)	COG1282	Energy production and conversion	4.91213	5.22444
PMI1204	PMI_RS05810		dimethyl sulfoxide reductase chain A precursor	COG0243	Energy production and conversion	2.8092	3.15792
PMI1208	PMI_RS05830		probable zinc-binding dehydrogenase	COG0604	Energy production and conversion	3.68036	3.99862
PMI1288	PMI_RS06215	ydfG	NADP-dependent L-serine/L-allo-threonine dehydrogenase	COG4221	Energy production and conversion	2.28559	2.03617
PMI1306	PMI_RS06300	rnfC	electron transport complex protein	COG4656	Energy production and conversion	4.16754	3.24024
PMI1320	PMI_RS06370	acnA	aconitase (EC 4.2.1.3)	COG1048	Energy production and conversion	2.60454	3.66463
PMI1419	PMI_RS06865		FAD-binding oxidase (flavoprotein)	COG0277,COG0247	Energy production and conversion	2.61058	4.38993
PMI1479	PMI_RS07160	nirB	assimilatory nitrite reductase (NAD(P)H) large subunit precursor (EC 1.7.1.4)	COG1251	Energy production and conversion	5.48582	3.7214
PMI1552	PMI_RS07555	maeB	allosteric NADP-dependent malic enzyme (EC 1.1.1.40)	COG0280,COG0281	Energy production and conversion	2.83509	4.80894
PMI1694	PMI_RS08290		NADH-dependent flavin oxidoreductase	COG1902	Energy production and conversion	3.75119	3.71024
PMI1705	PMI_RS08345	dmsA	dimethyl sulfoxide reductase chain A	COG0243	Energy production and conversion	3.59582	3.90223
PMI1751	PMI_RS08590	nuoM	NADH dehydrogenase subunit M (EC 1.6.5.3)	COG1008	Energy production and conversion	2.2854	2.52394
PMI1756	PMI_RS08615	nuoH	NADH dehydrogenase subunit H (EC 1.6.5.3)	COG1005	Energy production and conversion	7.52675	4.43294
PMI1758	PMI_RS08625	nuoF	NADH dehydrogenase subunit F (EC 1.6.5.3)	COG1894	Energy production and conversion	2.57865	2.13329
PMI1814	PMI_RS08900	phsA	thiosulfate reductase alpha subunit apoprotein (EC 2.8.1.5)	COG0243	Energy production and conversion	5.6375	6.21225
PMI1868	PMI_RS09220	hmp	flavohemoprotein	COG1018,COG1017	Energy production and conversion	5.60095	4.50556
PMI1937	PMI_RS09545		iron-sulphur protein protein	COG1139	Energy production and conversion	5.95577	4.62992
PMI2040	PMI_RS10060	acnB	aconitase (EC 4.2.1.3)	COG1049	Energy production and conversion	3.71122	3.43516
PMI2044	PMI_RS10075	lpdA	dihydrolipoamide dehydrogenase (EC 1.8.1.4)	COG1249	Energy production and conversion	3.37539	2.54901
PMI2113	PMI_RS10410	aldB	aldehyde dehydrogenase (acceptor) (EC 1.2.99.3)	COG1012	Energy production and conversion	5.42145	5.70654
PMI2256	PMI_RS11115		oxidoreductase	COG1252	Energy production and conversion	3.46796	3.06276
PMI2376	PMI_RS11755		cytochrome bd-I ubiquinol oxidase subunit 2 apoprotein (EC 1.10.3.10)	COG1294	Energy production and conversion	3.99139	3.85453
PMI2377	PMI_RS11760		cytochrome bd-I ubiquinol oxidase subunit 1 apoprotein (EC 1.10.3.10)	COG1271	Energy production and conversion	3.17817	4.1241
PMI2378	PMI_RS11765	cbbBc	probable molybdopterin-containing oxidoreductase	COG0243	Energy production and conversion	3.09031	2.61675
PMI2412	PMI_RS11935		Mg(2+)/citrate complex transporter	COG2851	Energy production and conversion	4.19692	4.65485
PMI2522	PMI_RS12470	hyfG	hydrogenase-4 component G	COG3261,COG3262	Energy production and conversion	2.64186	2.12191
PMI2526	PMI_RS12490	hyfC	hydrogenase-4 component C	COG0650	Energy production and conversion	3.93114	2.58029
PMI2651	PMI_RS13060	fixC	FAD-dependent oxidoreductase subunit for carnitine metabolism	COG0644	Energy production and conversion	3.73952	2.88325
PMI2716	PMI_RS13385	cutC	propanediol utilization protein (dehydratase)	COG1882	Energy production and conversion	4.02531	3.19013
PMI2719	PMI_RS13400	cutF	acetaldehyde dehydrogenase (EC 1.2.1.10)	COG1012	Energy production and conversion	4.45603	3.40298
PMI2763	PMI_RS13620	aceA	isocitrate lyase (EC 4.1.3.1)	COG2224	Energy production and conversion	3.40287	3.81721
PMI2764	PMI_RS13625	aceB	malate synthase (EC 2.3.3.9)	COG2225	Energy production and conversion	5.1335	4.1565
PMI2766	PMI_RS13635		glycerol dehydrogenase	COG0371	Energy production and conversion	2.52265	2.6409
PMI2937	PMI_RS14520		hypothetical protein	COG3181	Energy production and conversion	2.55323	2.30967
PMI2964	PMI_RS14655		anaerobic reductase component A	COG0243	Energy production and conversion	2.61268	2.14644
PMI2966	PMI_RS14665		anaerobic reductase component C	COG3302	Energy production and conversion	2.90443	2.27563
PMI3039	PMI_RS15035	actP	cation/acetate symporter	COG4147	Energy production and conversion	2.45024	2.58638
PMI3109	PMI_RS15390	fdoH	formate dehydrogenase (quinone-dependent) iron-sulfur subunit	COG0437	Energy production and conversion	2.12557	2.56758
PMI3383	PMI_RS16840	gabD	succinate-semialdehyde dehydrogenase	COG1012	Energy production and conversion	2.26195	2.28929
PMI3586	PMI_RS17840	frdC	fumarate reductase subunit C	COG3029	Energy production and conversion	2.63384	5.52327
PMI3588	PMI_RS17850	frdA	succinate dehydrogenase subunit A (EC 1.3.5.1)	COG1053	Energy production and conversion	4.12347	3.0371
PMI3592	PMI_RS17870	glpA	glycerol 3-phosphate dehydrogenase (quinone) subunit A (EC 1.1.5.3)	COG0578	Energy production and conversion	2.76425	4.0024
PMI3630	PMI_RS18060		possible zinc-binding dehydrogenase	COG0604	Energy production and conversion	2.20447	2.21506
PMI3675	PMI_RS18285		C4-dicarboxylate transporter	COG3069	Energy production and conversion	4.9593	4.79181
PMI3702	PMI_RS18420	fadH	2,4-dienoyl-CoA reductase (EC 1.3.1.34)	COG1902	Energy production and conversion	2.56421	3.64323
PMI0011	PMI_RS00055	nhaA	sodium/proton antiporter, NhaA family (TC 2.A.33.1.1)	COG3004	Energy production and conversion, Inorganic ion transport and metabolism	3.82801	6.70563
PMI1511	PMI_RS07325	nhaB	sodium/proton antiporter, NhaB family (TC 2.A.34.1.1)	COG3067	Energy production and conversion, Inorganic ion transport and metabolism	2.89332	2.69619
PMI2112	PMI_RS10405	hcp	hydroxylamine reductase precursor (EC 1.7.99.1)	COG1151	Energy production and conversion, Inorganic ion transport and metabolism	2.73049	3.06691
PMI2523	PMI_RS12475	hyfF	hydrogenase-4 component F	COG0651	Energy production and conversion, Inorganic ion transport and metabolism	3.516	3.13426
PMI2525	PMI_RS12485	hyfD	hydrogenase-4 component D	COG1009	Energy production and conversion, Inorganic ion transport and metabolism	3.80435	3.43623
PMI2527	PMI_RS12495	hyfB	hydrogenase-4 component B	COG0651	Energy production and conversion, Inorganic ion transport and metabolism	3.07662	3.94685
PMI3571	PMI_RS17765	narG	respiratory nitrate reductase alpha subunit apoprotein	COG5013	Energy production and conversion, Inorganic ion transport and metabolism	2.90878	2.48698
PMI3574	PMI_RS17780	narI	respiratory nitrate reductase gamma subunit	COG2181	Energy production and conversion, Inorganic ion transport and metabolism	3.84405	3.31703
PMI0398	PMI_RS01960		acyl-CoA synthetase/acetyltransferase	COG1042	Energy production and conversion, Posttranslational modification, protein turnover, chaperones, Translation, ribosomal structure and biogenesis	2.58618	3.1433
PMI0151	PMI_RS00730		hypothetical protein	COG5564	Function unknown	5.5173	3.67531
PMI0152	PMI_RS00735		hypothetical protein	COG5441	Function unknown	5.07375	3.72045
PMI0167	PMI_RS00810		LemA protein	COG1704	Function unknown	3.03232	3.51558
PMI0399	PMI_RS01965		hypothetical protein	COG3148	Function unknown	4.29874	3.73796
PMI0640	PMI_RS03155		uncharacterized protein	COG2311	Function unknown	2.62952	3.16854
PMI0703	PMI_RS03460		hypothetical protein	COG5473	Function unknown	2.28177	2.4367
PMI0753	PMI_RS03705		hypothetical protein	COG5351	Function unknown	3.97729	3.36829
PMI0776	PMI_RS03815	pqiA	paraquat-inducible membrane protein A	COG2995	Function unknown	1.99761	2.79283
PMI0778	PMI_RS03825		lipoprotein protein	COG3009	Function unknown	2.51365	2.40689
PMI0788	PMI_RS03870		hypothetical protein	COG1289	Function unknown	3.44255	3.04767
PMI0839	PMI_RS04120		hypothetical protein	COG2855	Function unknown	2.35026	3.61169
PMI0844	PMI_RS04145		autotransporter	COG4625	Function unknown	7.99874	7.25472
PMI0989	PMI_RS04805		hypothetical protein	COG3272	Function unknown	5.81075	3.98115
PMI1012	PMI_RS04915		hypothetical protein	COG3008	Function unknown	3.43814	3.35037
PMI1013	PMI_RS04920		paraquat-inducible protein A	COG2995	Function unknown	2.50957	3.46089
PMI1119	PMI_RS05430		hypothetical protein	COG5351	Function unknown	3.41735	3.85352
PMI1265	PMI_RS06110		multidrug resistance protein	COG1289	Function unknown	4.16704	5.031
PMI1371	PMI_RS06620		putative membrane protein	COG3768	Function unknown	4.10288	2.83542
PMI1492	PMI_RS07225		SEC-C motif-containing protein	COG3012	Function unknown	2.99411	2.81602
PMI1526	PMI_RS07425		transporter family-2 protein	COG3238	Function unknown	4.3843	5.02041
PMI1551	PMI_RS07550		lipoprotein	COG3016	Function unknown	6.67217	6.07876
PMI1788	PMI_RS08770	dedA	membrane-associated protein	COG0586	Function unknown	6.00165	3.93984
PMI1813	PMI_RS08895		hypothetical protein	COG0730	Function unknown	3.75974	3.63588
PMI1942	PMI_RS09570		hypothetical protein	COG3738	Function unknown	9.54472	5.7617
PMI1992	PMI_RS09825		phage terminase, ATPase subunit	COG5484	Function unknown	4.5418	2.95107
PMI2116	PMI_RS10425		tellurite resistance protein	COG3615	Function unknown	3.59722	3.4678
PMI2144	PMI_RS10565		hypothetical protein	COG4289	Function unknown	2.9254	3.72793
PMI2188	PMI_RS10780		hypothetical protein	COG2962	Function unknown	4.28046	4.64338
PMI2341	PMI_RS11580	pta	autotransporter (serine protease)	COG4625	Function unknown	4.42485	3.84681
PMI2508	PMI_RS12395	smp	membrane protein	COG3726	Function unknown	2.27482	2.00402
PMI2644	PMI_RS13025		uncharacterized protein	COG1512	Function unknown	2.24841	2.39786
PMI2647	PMI_RS13040		hypothetical protein	COG2268	Function unknown	2.44898	2.45785
PMI2838	PMI_RS14020		membrane protein	COG1295	Function unknown	2.25694	2.12189
PMI2856	PMI_RS14115		hypothetical protein	COG4737	Function unknown	2.12837	3.85123
PMI2970	PMI_RS14685	#	putative Mg2+ transporter-C (MgtC) family protein	COG1285	Function unknown	2.1755	3.5395
PMI3051	PMI_RS15110		hypothetical protein	COG2425	Function unknown	2.3951	2.46272
PMI3207	PMI_RS15860		hypothetical protein	COG3152	Function unknown	2.55736	2.86999
PMI3517	PMI_RS17485		hypothetical protein	COG0730	Function unknown	3.5413	6.10156
PMI3636	PMI_RS18090		hypothetical protein	COG3164	Function unknown	2.7045	2.882
PMI0157	PMI_RS00760		membrane-associated ammonia monooxygenase	COG3180	General function prediction only	4.95714	3.45295
PMI0225	PMI_RS01085	gloB	hydroxyacylglutathione hydrolase	COG0491	General function prediction only	5.91723	5.39855
PMI0344	PMI_RS01645		metallo-beta-lactamase superfamily protein	COG0491	General function prediction only	2.88373	2.55759
PMI0560	PMI_RS02755		ATPase	COG0714	General function prediction only	3.04044	2.61763
PMI0614	PMI_RS03025		hypothetical protein	COG0670	General function prediction only	2.16644	2.19389
PMI0717	PMI_RS03525		competence protein ComEC	COG2333	General function prediction only	4.50089	4.9145
PMI0770	PMI_RS03785		hypothetical protein	COG4804	General function prediction only	2.72198	3.37993
PMI0775	PMI_RS03810	uup	ABC transporter ATP-binding protein	COG0488	General function prediction only	2.86474	3.01436
PMI0814	PMI_RS03995		hypothetical protein	COG3545	General function prediction only	2.17833	3.33024
PMI0874	PMI_RS04290		hypothetical protein	COG3150	General function prediction only	2.29322	4.75413
PMI0976	PMI_RS04765	#	NAD(P)H dehydrogenase (quinone)	COG0702	General function prediction only	2.28949	3.91818
PMI1055	PMI_RS05130		TRAP-type C4-dicarboxylate transport system permease component	COG4666	General function prediction only	3.50413	5.49066
PMI1056	PMI_RS05135		TRAP-type transport system substrate-binding protein	COG2358	General function prediction only	2.82306	3.53684
PMI1091	PMI_RS05285		hypothetical protein	COG1242	General function prediction only	4.09145	2.81971
PMI1107	PMI_RS05370		ABC transporter, ATP-binding protein	COG0488	General function prediction only	3.57489	4.54258
PMI1120	PMI_RS05435		Rhs-family protein	COG3209	General function prediction only	2.95324	3.31427
PMI1230	PMI_RS05935		hypothetical protein	COG3333	General function prediction only	5.23591	4.53203
PMI1242	PMI_RS05995		ABC transporter ATP-binding protein	COG0488	General function prediction only	3.49846	3.56891
PMI1301	PMI_RS06275	#	solute carrier family 10 (sodium/bile acid cotransporter), member 7	COG0385	General function prediction only	2.46404	2.51773
PMI1302	PMI_RS06280		oxidoreductase	COG0673	General function prediction only	3.64975	4.68279
PMI1420	PMI_RS06870		hypothetical protein	COG0628	General function prediction only	7.17215	4.37606
PMI1446	PMI_RS06995		hypothetical protein	COG4637	General function prediction only	5.82889	3.65076
PMI1530	PMI_RS07445		hypothetical protein	COG4639	General function prediction only	4.53992	3.95737
PMI1693	PMI_RS08285		acetyltransferase	COG0110	General function prediction only	2.23029	2.69389
PMI1781	PMI_RS08735		cell division inhibitor, NAD(P)-binding	COG1090	General function prediction only	2.82902	3.29341
PMI1797	PMI_RS08810		acetyltransferase	COG3153	General function prediction only	7.72613	7.71596
PMI1851	PMI_RS09135		alpha-2-macroglobulin-like lipoprotein (endopeptidase inhibitor)	COG2373	General function prediction only	3.90371	2.98988
PMI1946	PMI_RS09590	sglT	sodium/glucose cotransporter	COG4146	General function prediction only	3.25543	3.52717
PMI2105	PMI_RS10370	sprT	metallopeptidase	COG3091	General function prediction only	2.4478	3.06662
PMI2204	PMI_RS10860		pirin-like protein	COG1741	General function prediction only	3.67598	4.90549
PMI2252	PMI_RS11095		7-carboxy-7-deazaguanine synthase	COG0602	General function prediction only	3.38519	2.61222
PMI2257	PMI_RS11120		endonuclease/exonuclease/phosphatase family protein	COG3021	General function prediction only	2.57899	2.8466
PMI2504	PMI_RS12375		hypothetical protein	COG1434	General function prediction only	2.05849	2.32144
PMI2807	PMI_RS13865		ABC transporter ATP-binding protein	COG0488	General function prediction only	2.41767	2.66615
PMI2851	PMI_RS14090		permease	COG2985	General function prediction only	2.42484	3.26661
PMI2923	PMI_RS14450		hypothetical protein	COG1765	General function prediction only	3.42322	2.16125
PMI2979	PMI_RS14730	fdhF	formate dehydrogenase alpha subunit (EC 1.2.1.2)	COG3383	General function prediction only	2.9946	3.04381
PMI3050	PMI_RS15105		ATPase	COG0714	General function prediction only	2.30891	2.08183
PMI3116	PMI_RS15425		carbon-nitrogen hydrolase	COG0388	General function prediction only	2.38363	2.05232
PMI3481	PMI_RS17345		ATP/GTP-binding protein	COG3596	General function prediction only	2.70789	2.48637
PMI3637	PMI_RS18095		carbon-nitrogen hydrolase	COG0388	General function prediction only	2.79515	3.67354
PMI3642	PMI_RS18120	tldE/pmbA	microcin-processing peptidase 1. Unknown type peptidase. MEROPS family U62	COG0312	General function prediction only	3.06552	3.0483
PMI3668	PMI_RS18250		ATPase	COG1485	General function prediction only	2.91192	2.52362
PMI3704	PMI_RS18430		probable exported protease	COG0612	General function prediction only	2.66069	2.56265
PMI3705	PMI_RS18435		ABC transporter ATP-binding protein	COG4178	General function prediction only	3.26125	2.65854
PMI0005	PMI_RS00025		hypothetical protein	COG3022	Inorganic ion transport and metabolism	2.97489	3.85199
PMI0127	PMI_RS00615	amtB	ammonium transporter (TC 1.A.11)	COG0004	Inorganic ion transport and metabolism	3.66805	4.33986
PMI0134	PMI_RS00650		cytoplasmic sulphur reductase	COG1553	Inorganic ion transport and metabolism	2.08022	2.52283
PMI0174	PMI_RS00845		high-affinity iron transporter	COG0672	Inorganic ion transport and metabolism	2.40894	3.59209
PMI0189	PMI_RS00910	afuB/fpbB	ferric ABC transporter, permease protein	COG1178	Inorganic ion transport and metabolism	3.12648	3.02621
PMI0229	PMI_RS01110	fhuB	ABC transporter, permease protein (FecCD transport family)	COG0609	Inorganic ion transport and metabolism	3.48949	3.33515
PMI0232	PMI_RS01125	pbtA	siderophore biosynthesis protein	COG4264	Inorganic ion transport and metabolism	3.17475	4.77803
PMI0233	PMI_RS01130	pbtB	TonB-dependent siderophore receptor	COG1629	Inorganic ion transport and metabolism	2.81207	2.98855
PMI0331	PMI_RS01580	fhuD	ABC transporter, substrate-binding protein	COG4607	Inorganic ion transport and metabolism	2.09715	2.37455
PMI0363	PMI_RS01740		TonB-dependent ferric siderephore receptor	COG1629	Inorganic ion transport and metabolism	3.37813	4.37085
PMI0380	PMI_RS01845		transporter of ion substrates	COG4536	Inorganic ion transport and metabolism	2.59214	2.27831
PMI0394	PMI_RS01915		hypothetical protein	COG1496	Inorganic ion transport and metabolism	3.04834	2.558
PMI0409	PMI_RS02015		TonB-dependent receptor	COG1629	Inorganic ion transport and metabolism	3.46568	2.28765
PMI0599	PMI_RS02950	modC	molybdenum ABC transporter, ATP-binding protein	COG4148	Inorganic ion transport and metabolism	2.48672	2.66972
PMI0623	PMI_RS03070	sseA	3-mercaptopyruvate sulfurtransferase	COG2897	Inorganic ion transport and metabolism	2.75427	4.22625
PMI0706	PMI_RS03475	focA	probable formate transporter	COG2116	Inorganic ion transport and metabolism	3.05116	2.97728
PMI1007	PMI_RS04890	ftnA	ferritin	COG1528	Inorganic ion transport and metabolism	4.36216	4.42013
PMI1026	PMI_RS04985	sitB	iron ABC transporter, ATP-binding protein	COG1121	Inorganic ion transport and metabolism	3.51476	2.26487
PMI1027	PMI_RS04990	sitA	iron ABC transporter, periplasmic substrate-binding protein	COG0803	Inorganic ion transport and metabolism	2.09405	2.05874
PMI1093	PMI_RS05295		sulfate transporter	COG0659	Inorganic ion transport and metabolism	2.83554	4.34427
PMI1105	PMI_RS05360	cutC	copper homeostasis protein	COG3142	Inorganic ion transport and metabolism	2.31256	2.49075
PMI1175	PMI_RS05670		putative ABC transport system permease protein	COG0390	Inorganic ion transport and metabolism	2.48538	3.76347
PMI1352	PMI_RS06525		sulfate transporter	COG0659	Inorganic ion transport and metabolism	5.86233	4.25581
PMI1397	PMI_RS06750	sodB	superoxide dismutase [Fe]	COG0605	Inorganic ion transport and metabolism	2.27368	2.71349
PMI1425	PMI_RS06895	hmuR1	hemin receptor	COG1629	Inorganic ion transport and metabolism	5.61673	3.2127
PMI1426	PMI_RS06900	hmuR2	hemin receptor	COG4771	Inorganic ion transport and metabolism	10.4987	5.81201
PMI1427	PMI_RS06905	hmuS	hemin transport protein	COG3720	Inorganic ion transport and metabolism	2.45513	3.72133
PMI1429	PMI_RS06915	hmuU/fhuB	hemin transport system permease protein HmuU	COG0609	Inorganic ion transport and metabolism	5.77878	5.40099
PMI1518	PMI_RS07360		high-affinity nickel-transport protein	COG2215	Inorganic ion transport and metabolism	6.70254	5.13962
PMI1684	PMI_RS08240	ttrS	two component system sensor kinase of tetrathionate reductase complex	COG3221	Inorganic ion transport and metabolism	5.1131	5.19061
PMI1740	PMI_RS08540	katA	catalase	COG0753	Inorganic ion transport and metabolism	4.34982	3.22246
PMI1832	PMI_RS09040	cysA	sulfate/thiosulfate ABC transporter, ATP-binding protein	COG1118	Inorganic ion transport and metabolism	2.00625	3.02342
PMI1835	PMI_RS09055	cysP	sulfate/thiosulfate ABC transporter, thiosulfate-binding protein	COG4150	Inorganic ion transport and metabolism	2.34509	2.95669
PMI2115	PMI_RS10420	clcA	H(+)/Cl(-) exchange transporter	COG0038	Inorganic ion transport and metabolism	3.15729	2.69787
PMI2124	PMI_RS10470		exported sulfatase	COG3119	Inorganic ion transport and metabolism	3.62649	4.32405
PMI2143	PMI_RS10560		arylsulfatase	COG3119	Inorganic ion transport and metabolism	3.92737	5.08857
PMI2152	PMI_RS10600	arsB	arsenite efflux membrane protein ArsB (TC 3.A.4.1.1; TC 2.A.45.1.1)	COG1055	Inorganic ion transport and metabolism	3.39088	4.62137
PMI2173	PMI_RS10710	copA	copper-transporting P-type ATPase	COG2608,COG2217	Inorganic ion transport and metabolism	2.06814	2.15477
PMI2180	PMI_RS10745	rosB	Kef-type potassium/proton antiporter, CPA2 family (TC 2.A.37.1)	COG4651	Inorganic ion transport and metabolism	2.43982	2.96004
PMI2215	PMI_RS10915		peroxidase	COG2837	Inorganic ion transport and metabolism	2.7567	7.15981
PMI2245	PMI_RS11060	cysN	sulfate adenylyltransferase subunit 1 (EC 2.7.7.4)	COG2895	Inorganic ion transport and metabolism	2.91538	2.79673
PMI2249	PMI_RS11080	cysI	sulfite reductase (NADPH) beta subunit (EC 1.8.1.2)	COG0155	Inorganic ion transport and metabolism	3.40608	2.63305
PMI2499	PMI_RS12350		Na+/Pi-cotransporter	COG1283	Inorganic ion transport and metabolism	2.27626	2.36495
PMI2500	PMI_RS12355	phoA	alkaline phosphatase precursor	COG1785	Inorganic ion transport and metabolism	3.27766	3.10857
PMI2503	PMI_RS12370		esterase	COG2382	Inorganic ion transport and metabolism	3.37619	3.86529
PMI2596	PMI_RS12820		siderophore TonB-dependent receptor	COG1629	Inorganic ion transport and metabolism	3.02066	3.25903
PMI2601	PMI_RS12845	nrpU	siderophore biosynthetic protein	COG4693	Inorganic ion transport and metabolism	5.1259	3.41234
PMI2618	PMI_RS12905		TonB-dependent receptor	COG1629	Inorganic ion transport and metabolism	7.9641	8.18479
PMI2619	PMI_RS12910		TonB-dependent receptor	COG1629	Inorganic ion transport and metabolism	6.43889	5.31112
PMI2675	PMI_RS13180	fhuD	iron compound ABC transporter, substrate-binding protein	COG0614	Inorganic ion transport and metabolism	4.39679	3.06559
PMI2680	PMI_RS13205	prrA	TonB-dependent receptor	COG1629	Inorganic ion transport and metabolism	2.80575	2.42716
PMI3070	PMI_RS15200		ABC transporter permease protein	COG1178	Inorganic ion transport and metabolism	3.26742	2.93022
PMI3204	PMI_RS15845	sbp	sulfate-binding protein (sulfate starvation-induced protein)	COG1613	Inorganic ion transport and metabolism	3.01741	2.69502
PMI3556	PMI_RS17690		hypothetical protein	COG1914	Inorganic ion transport and metabolism	5.08196	5.60619
PMI3600	PMI_RS17915	ppaA#	P-type cation-translocating membrane ATPase	COG2217	Inorganic ion transport and metabolism	2.07255	2.52256
PMI3619	PMI_RS18010	cynX	cyanate transport protein (MFS-family transporter)	COG2807	Inorganic ion transport and metabolism	3.59887	3.40808
PMI0736	PMI_RS03620	impL	type VI secretion system protein ImpL	COG3523	Intracellular trafficking, secretion, and vesicular transport	4.06097	4.34397
PMI0742	PMI_RS03650	impJ	type VI secretion system protein ImpJ	COG3522	Intracellular trafficking, secretion, and vesicular transport	5.42036	3.61908
PMI0745	PMI_RS03665	impH	type VI secretion system protein ImpH	COG3520	Intracellular trafficking, secretion, and vesicular transport	3.1835	3.51119
PMI0746	PMI_RS03670	impG	type VI secretion system protein ImpG	COG3519	Intracellular trafficking, secretion, and vesicular transport	2.67644	2.75148
PMI0748	PMI_RS03680	impC	type VI secretion system protein ImpC	COG3517	Intracellular trafficking, secretion, and vesicular transport	4.14944	4.20562
PMI2696	PMI_RS13285	mxiD	type III secretion system protein	COG1450	Intracellular trafficking, secretion, and vesicular transport	3.04127	3.49476
PMI2848	PMI_RS14070		two-partner secretion system accessory protein	COG2831	Intracellular trafficking, secretion, and vesicular transport	2.27334	2.47259
PMI0208	PMI_RS01000		VgrG-like protein	COG3501	Intracellular trafficking, secretion, and vesicular transport, Mobilome: prophages, transposons	2.45429	3.79414
PMI1331	PMI_RS06420		VgrG-like protein	COG3501	Intracellular trafficking, secretion, and vesicular transport, Mobilome: prophages, transposons	5.78664	5.94947
PMI2991	PMI_RS14790	idsB	VgrG-like protein	COG3501	Intracellular trafficking, secretion, and vesicular transport, Mobilome: prophages, transposons	2.61621	2.86764
PMI0708	PMI_RS03485	ansB	asparaginase (EC 3.5.1.1)	COG0252	Intracellular trafficking, secretion, and vesicular transport, Translation, ribosomal structure and biogenesis	3.19903	3.1555
PMI1500	PMI_RS07270	ansA	asparaginase (EC 3.5.1.1)	COG0252	Intracellular trafficking, secretion, and vesicular transport, Translation, ribosomal structure and biogenesis	6.59798	5.25076
PMI0128	PMI_RS00620	tesB	acyl-CoA thioesterase	COG1946	Lipid transport and metabolism	4.63383	2.58956
PMI0348	PMI_RS01665	fadE	acyl-coenzyme A dehydrogenase	COG1960	Lipid transport and metabolism	2.44165	2.90155
PMI0999	PMI_RS04850		lipase	COG1075	Lipid transport and metabolism	3.80752	3.93245
PMI1357	PMI_RS06550	cls	cardiolipin synthetase 2 (EC 2.7.8.-)	COG1502	Lipid transport and metabolism	9.62994	7.31332
PMI1807	PMI_RS08860	fadJ	short chain enoyl-CoA hydratase (EC 4.2.1.17)/3-hydroxyacyl-CoA dehydrogenase (EC 1.1.1.35)	COG1250,COG1024	Lipid transport and metabolism	3.01733	5.19228
PMI1808	PMI_RS08865	fadI	3-ketoacyl-CoA thiolase	COG0183	Lipid transport and metabolism	3.65672	3.16966
PMI2193	PMI_RS10805		CDP-alcohol phosphatidyltransferase	COG0558	Lipid transport and metabolism	2.71672	2.51332
PMI2655	PMI_RS13080	caiA	crotonobetainyl-CoA dehydrogenase	COG1960	Lipid transport and metabolism	3.09901	3.2831
PMI2656	PMI_RS13085	caiB	crotonobetainyl-coa:carnitine CoA-transferase	COG1804	Lipid transport and metabolism	3.0947	3.58282
PMI3037	PMI_RS15025	acs	acetyl-coenzyme A synthetase (EC 6.2.1.1)	COG0365	Lipid transport and metabolism	2.02007	2.00501
PMI3549	PMI_RS17635	fadA	3-ketoacyl-CoA thiolase (EC 2.3.1.16)	COG0183	Lipid transport and metabolism	5.70386	3.57667
PMI3550	PMI_RS17640	fadB	short chain enoyl-CoA hydratase (EC 4.2.1.17)/3-hydroxyacyl-CoA dehydrogenase (EC 1.1.1.35)	COG1024,COG1250	Lipid transport and metabolism	3.46409	3.65911
PMI3559	PMI_RS17705		bifunctional acetyl-/propionyl-coenzyme A carboxylase alpha chain [includes: biotin carboxylase and biotin carboxyl carrier protein]	COG4770	Lipid transport and metabolism	2.41309	3.08527
PMI3590	PMI_RS17860	glpQ	glycerophosphoryl diester phosphodiesterase	COG0584	Lipid transport and metabolism	2.96629	4.36173
PMI0863	PMI_RS04235	fabF	3-oxoacyl-[acyl-carrier-protein] synthase II (EC 2.3.1.41)	COG0304	Lipid transport and metabolism, Secondary metabolites biosynthesis, transport and catabolism	3.6949	5.63175
PMI1166	PMI_RS05625	fadD	long-chain-fatty-acid-CoA ligase	COG0318	Lipid transport and metabolism, Secondary metabolites biosynthesis, transport and catabolism	3.00552	3.12112
PMI2268	PMI_RS11200		short chain dehydrogenase	COG1028	Lipid transport and metabolism, Secondary metabolites biosynthesis, transport and catabolism	2.52459	2.34548
PMI2657	PMI_RS13090	caiC	probable crotonobetaine/carnitine-CoA ligase	COG0318	Lipid transport and metabolism, Secondary metabolites biosynthesis, transport and catabolism	3.64761	2.96062
PMI2907	PMI_RS14370		beta-ketoacyl-ACP synthase	COG0304	Lipid transport and metabolism, Secondary metabolites biosynthesis, transport and catabolism	2.35922	3.14212
PMI2908	PMI_RS14375		beta-ketoacyl-ACP synthase	COG0304	Lipid transport and metabolism, Secondary metabolites biosynthesis, transport and catabolism	2.96467	3.23222
PMI3007	PMI_RS14870		short chain dehydrogenase	COG1028	Lipid transport and metabolism, Secondary metabolites biosynthesis, transport and catabolism	3.37319	2.67155
PMI0519	PMI_RS02570		phage tail tape measure protein	COG5281	Mobilome: prophages, transposons	2.67069	7.45239
PMI0527	PMI_RS02610		phage host specificity protein	COG4733	Mobilome: prophages, transposons	4.02837	4.40831
PMI0551	PMI_RS02715		toxin ParE1/3/4	COG3668	Mobilome: prophages, transposons	2.54624	3.96267
PMI1971	PMI_RS09720		regulator of late phage gene expression	COG3500	Mobilome: prophages, transposons	3.31754	4.08529
PMI1973	PMI_RS09730		phage tail fiber protein (tape measure protein)	COG5283	Mobilome: prophages, transposons	4.91094	2.77234
PMI1979	PMI_RS09760		phage baseplate assembly protein	COG3948	Mobilome: prophages, transposons	6.60821	8.82448
PMI3468	PMI_RS17290	intB	prophage integrase	COG0582	Mobilome: prophages, transposons, Replication, recombination and repair	2.39992	2.54924
PMI0215	PMI_RS01035	dgt	deoxyguanosinetriphosphate triphosphohydrolase	COG0232	Nucleotide transport and metabolism	4.35363	3.2717
PMI0413	PMI_RS02035	nrdF	ribonucleoside-diphosphate reductase class Ib beta subunit (EC 1.17.4.1)	COG0208	Nucleotide transport and metabolism	6.97977	6.35213
PMI0414	PMI_RS02040	nrdE	ribonucleoside-diphosphate reductase class Ib alpha subunit (EC 1.17.4.1)	COG0209	Nucleotide transport and metabolism	2.19608	3.84549
PMI0670	PMI_RS03295	fhs	Formate-tetrahydrofolate ligase (EC 6.3.4.3)	COG2759	Nucleotide transport and metabolism	4.2825	4.72529
PMI1220	PMI_RS05885	amn	AMP nucleosidase	COG0775	Nucleotide transport and metabolism	7.00868	4.39913
PMI1259	PMI_RS06080		probable amidohydrolase	COG0402	Nucleotide transport and metabolism	2.96407	4.64796
PMI1300	PMI_RS06270	add	adenosine deaminase (EC 3.5.4.4)	COG1816	Nucleotide transport and metabolism	3.02072	3.84721
PMI1313	PMI_RS06335	pyrF	orotidine-5'-phosphate decarboxylase (EC 4.1.1.23)	COG0284	Nucleotide transport and metabolism	3.91062	4.06644
PMI1493	PMI_RS07230	purU	formyltetrahydrofolate deformylase (EC 3.5.1.10)	COG0788	Nucleotide transport and metabolism	2.2843	2.19389
PMI1573	PMI_RS07665	uraA	uracil permease	COG2233	Nucleotide transport and metabolism	4.34209	5.91934
PMI1575	PMI_RS07675	purM	phosphoribosylformylglycinamidine cyclo-ligase (EC 6.3.3.1)	COG0150	Nucleotide transport and metabolism	2.6914	2.01024
PMI1576	PMI_RS07680	purN	phosphoribosylglycinamide formyltransferase (5'-phosphoribosylglycinamide transformylase)	COG0299	Nucleotide transport and metabolism	4.07934	4.90138
PMI1678	PMI_RS08210	pyrC	dihydroorotase (EC 3.5.2.3)	COG0418	Nucleotide transport and metabolism	2.28555	2.58141
PMI1766	PMI_RS08660		5'-nucleotidase	COG1896	Nucleotide transport and metabolism	4.33433	3.63316
PMI1783	PMI_RS08745	purF	amidophosphoribosyltransferase (EC 2.4.2.14)	COG0034	Nucleotide transport and metabolism	2.6732	2.72142
PMI2162	PMI_RS10655	purK	5-(carboxyamino)imidazole ribonucleotide synthase	COG0026	Nucleotide transport and metabolism	3.07289	3.26879
PMI2868	PMI_RS14175		permease	COG2233	Nucleotide transport and metabolism	3.47262	3.1224
PMI2915	PMI_RS14410		permease	COG2252	Nucleotide transport and metabolism	2.65509	2.4956
PMI2981	PMI_RS14740		3-carboxy-cis,cis-muconate cycloisomerase (EC 5.5.1.2)	COG0015	Nucleotide transport and metabolism	2.24628	3.19954
PMI3152	PMI_RS15585	pyrE	orotate phosphoribosyltransferase (EC 2.4.2.10)	COG0461	Nucleotide transport and metabolism	2.27526	2.57904
PMI3451	PMI_RS17200	nrdD	ribonucleoside-triphosphate reductase class III catalytic subunit (EC 1.17.4.2)	COG1328	Nucleotide transport and metabolism	3.63068	3.11141
PMI3524	PMI_RS17515		permease	COG2252	Nucleotide transport and metabolism	3.21867	3.73264
PMI0037	PMI_RS00180	hypB	Hydrogenase nickel incorporation protein HypB	COG0378	Posttranslational modification, protein turnover, chaperones	5.11537	4.64375
PMI0439	PMI_RS02165		metal resistance protein	COG4232	Posttranslational modification, protein turnover, chaperones	4.16163	4.18715
PMI0525	PMI_RS02600		phage tail assembly protein	COG1310	Posttranslational modification, protein turnover, chaperones	3.84092	4.2884
PMI0783	PMI_RS03845		Lon-like ATP-dependent protease	COG1067	Posttranslational modification, protein turnover, chaperones	2.27488	2.32839
PMI1018	PMI_RS04945	htpX	probable protease (heat shock protein)	COG0501	Posttranslational modification, protein turnover, chaperones	3.07527	4.77468
PMI1268	PMI_RS06125		ATP-binding/heat shock protein	COG0443	Posttranslational modification, protein turnover, chaperones	3.86442	2.75441
PMI1336	PMI_RS06445	sohB	inner membrane peptidase. Serine peptidase. MEROPS family S49	COG0616	Posttranslational modification, protein turnover, chaperones	4.40043	5.98011
PMI1411	PMI_RS06825	sufE	Cysteine desulfuration protein SufE	COG2166	Posttranslational modification, protein turnover, chaperones	3.30125	2.14381
PMI1507	PMI_RS07305	hypF	Hydrogenase maturation protein, carbamoyltransferase HypF	COG0068	Posttranslational modification, protein turnover, chaperones	5.58523	5.19779
PMI2142	PMI_RS10555	aslB	Radical SAM superfamily protein (probable arylsulfatase-activating protein)	COG0641	Posttranslational modification, protein turnover, chaperones	3.62624	3.65121
PMI2310	PMI_RS11425	ptrA	pitrilysin (EC:3.4.24.55). Metallo peptidase. MEROPS family M16A	COG1025	Posttranslational modification, protein turnover, chaperones	3.84533	4.42425
PMI2359	PMI_RS11665	glnE	glutamate-ammonia-ligase adenylyltransferase	COG1391	Posttranslational modification, protein turnover, chaperones	3.08442	2.70907
PMI2506	PMI_RS12385	radA	DNA repair protein	COG1066	Posttranslational modification, protein turnover, chaperones	3.56224	2.46705
PMI2510	PMI_RS12405		radical SAM superfamily protein	COG1180	Posttranslational modification, protein turnover, chaperones	7.69701	4.73074
PMI2715	PMI_RS13380	cutD	propanediol utilization protein (dehydratase activating enzyme)	COG1180	Posttranslational modification, protein turnover, chaperones	6.10341	4.77647
PMI2928	PMI_RS14475	glpG	GlpG protein	COG0705	Posttranslational modification, protein turnover, chaperones	2.84365	4.51809
PMI3016	PMI_RS14920	hslO	heat-shock chaperonin	COG1281	Posttranslational modification, protein turnover, chaperones	2.03631	3.13483
PMI3297	PMI_RS16390		magnesium-chelatase	COG0606	Posttranslational modification, protein turnover, chaperones	3.85327	4.33088
PMI3442	PMI_RS17155		protease	COG0826	Posttranslational modification, protein turnover, chaperones	2.46952	2.72103
PMI3562	PMI_RS17720		radical SAM superfamily protein	COG0641	Posttranslational modification, protein turnover, chaperones	3.82768	3.07522
PMI3682	PMI_RS18320	ureD	urease accessory protein	COG0829	Posttranslational modification, protein turnover, chaperones	3.06775	3.39784
PMI2287	PMI_RS11295	glnD	UTP--GlnB (protein PII) uridylyltransferase, GlnD	COG2844	Posttranslational modification, protein turnover, chaperones, Signal transduction mechanisms	4.2091	4.0924
PMI1100	PMI_RS05335	rimJ	[SSU ribosomal protein S5P]-alanine acetyltransferase (EC 2.3.1.128)	COG1670	Posttranslational modification, protein turnover, chaperones, Translation, ribosomal structure and biogenesis	2.18969	3.8538
PMI0049	PMI_RS00240	sbcC	exonuclease	COG0419	Replication, recombination and repair	4.79201	4.89416
PMI0326	PMI_RS01555	mutY	A/G-specific DNA-adenine glycosylase (EC 3.2.2.-)	COG1194	Replication, recombination and repair	2.19893	3.46449
PMI0607	PMI_RS02990	uvrB	Excinuclease ABC subunit B	COG0556	Replication, recombination and repair	2.45117	2.45081
PMI0620	PMI_RS03055	rhlE	ATP-dependent RNA helicase	COG0513	Replication, recombination and repair	2.3309	2.51871
PMI0685	PMI_RS03370		putative ATP-dependent endonuclease of the OLD family	COG3593	Replication, recombination and repair	3.24045	2.35497
PMI0699	PMI_RS03440		Recombination protein MgsA	COG2256	Replication, recombination and repair	3.0886	2.66207
PMI1163	PMI_RS05610		ATP-dependent helicase	COG1199	Replication, recombination and repair	3.35559	2.77165
PMI1221	PMI_RS05890		integrase/recombinase	COG4974	Replication, recombination and repair	2.53305	2.88899
PMI1239	PMI_RS05980		probable base excision DNA repair protein	COG0122	Replication, recombination and repair	3.59472	3.52623
PMI1441	PMI_RS06970	endA	endonuclease I precursor	COG2356	Replication, recombination and repair	3.07152	3.39378
PMI1496	PMI_RS07250	topB	DNA topoisomerase III	COG0550	Replication, recombination and repair	2.90382	4.54702
PMI1521	PMI_RS07400	uvrC	Excinuclease ABC subunit C	COG0322	Replication, recombination and repair	2.15828	2.60468
PMI1547	PMI_RS07530	xseA	Exodeoxyribonuclease VII large subunit (EC 3.1.11.6)	COG1570	Replication, recombination and repair	3.35527	3.8321
PMI1899	PMI_RS09370	ung	Uracil-DNA glycosylase (EC 3.2.2.-)	COG0692	Replication, recombination and repair	3.2603	2.57666
PMI1902	PMI_RS09385	recN	DNA replication and repair protein RecN	COG0497	Replication, recombination and repair	2.44301	2.78942
PMI2010	PMI_RS09910	recJ	exonuclease RecJ (EC 3.1.-.-)	COG0608	Replication, recombination and repair	3.34833	4.26565
PMI2239	PMI_RS11030	surE	3'-nucleotidase (EC 3.1.3.6)/5'-nucleotidase (EC 3.1.3.5)/exopolyphosphatase (EC 3.6.1.11)	COG0496	Replication, recombination and repair	2.86933	3.02801
PMI2327	PMI_RS11510	polB	DNA damage-inducible DNA polymerase II (EC 2.7.7.7)	COG0417	Replication, recombination and repair	2.30983	3.28215
PMI2434	PMI_RS12040		plasmid-related helicase	COG0210	Replication, recombination and repair	2.39109	2.04147
PMI2478	PMI_RS12250		DNA helicase	COG1205	Replication, recombination and repair	3.29054	2.73261
PMI2746	PMI_RS13535	uvrA	Excinuclease ABC subunit A	COG0178	Replication, recombination and repair	2.05044	2.86524
PMI3029	PMI_RS14985	dam	DNA adenine methylase Dam	COG0338	Replication, recombination and repair	2.19426	2.77728
PMI3143	PMI_RS15550		DNA modification methyltransferase	COG3392	Replication, recombination and repair	3.16092	3.38464
PMI3164	PMI_RS15645	mutM	DNA-(apurinic or apyrimidinic site) lyase (EC 4.2.99.18)/Formamidopyrimidine-DNA glycosylase (EC 3.2.2.23)	COG0266	Replication, recombination and repair	4.88651	2.3621
PMI3340	PMI_RS16615	uvrD	ATP-dependent DNA helicase UvrD (EC 3.6.1.-)	COG0210	Replication, recombination and repair	3.76479	4.98545
PMI3345	PMI_RS16640	recQ	ATP-dependent DNA helicase RecQ (EC 3.6.1.-)	COG0514	Replication, recombination and repair	2.82518	2.06281
PMI3363	PMI_RS16740	mutL	DNA mismatch repair protein MutL	COG0323	Replication, recombination and repair	2.58697	2.06002
PMI0827	PMI_RS04060		helicase	COG1061	Replication, recombination and repair, Transcription	2.76085	3.89142
PMI0877	PMI_RS04305	mfd	transcription-repair coupling factor	COG1197	Replication, recombination and repair, Transcription	2.68045	3.05426
PMI2480	PMI_RS12260		plasmid ATP-dependent helicase	COG0553	Replication, recombination and repair, Transcription	2.47231	2.37305
PMI0802	PMI_RS03940	dkgB	2,5-diketo-D-gluconic acid reductase B	COG0656	Secondary metabolites biosynthesis, transport and catabolism	3.30806	2.53886
PMI0855	PMI_RS04195		Maf-like protein	COG0424	Secondary metabolites biosynthesis, transport and catabolism	2.95693	2.59899
PMI1059	PMI_RS05150	budA	alpha-acetolactate decarboxylase	COG3527	Secondary metabolites biosynthesis, transport and catabolism	3.60718	3.93887
PMI1173	PMI_RS05660		fumarylacetoacetate hydrolase	COG0179	Secondary metabolites biosynthesis, transport and catabolism	2.96735	4.11007
PMI2165	PMI_RS10670		permease	COG3127	Secondary metabolites biosynthesis, transport and catabolism	3.04502	2.76373
PMI2166	PMI_RS10675		ABC transporter, ATP-binding protein	COG4181	Secondary metabolites biosynthesis, transport and catabolism	3.42304	2.68157
PMI2352	PMI_RS11635		aromatic ring-opening dioxygenase	COG3384	Secondary metabolites biosynthesis, transport and catabolism	2.81616	3.70433
PMI2599	PMI_RS12835	nrpR	non-ribosomal peptide synthase (siderophore synthase)	COG1020	Secondary metabolites biosynthesis, transport and catabolism	2.22281	3.31188
PMI2600	PMI_RS12840	nrpS	non-ribosomal peptide synthase (siderophore synthase)	COG3321	Secondary metabolites biosynthesis, transport and catabolism	3.04883	3.77905
PMI0372	PMI_RS01780	aas	Aas bifunctional protein [includes: 2-acylglycerophosphoethanolamine acyltransferase and acyl-[acyl-carrier-protein] synthetase	COG0318	Secondary metabolites biosynthesis, transport and catabolism, Lipid transport and metabolism	2.75594	3.75868
PMI0052	PMI_RS00255	phoR	PAS/PAC sensor signal transduction histidine kinase (EC 2.7.13.3)	COG5002	Signal transduction mechanisms	4.03134	3.65235
PMI0054	PMI_RS00265		serine/threonine-protein kinase HipA	COG3550	Signal transduction mechanisms	3.20176	3.50751
PMI0142	PMI_RS00685	cstA	carbon starvation protein	COG1966	Signal transduction mechanisms	3.5856	3.61296
PMI0192	PMI_RS00925		two-component sensor kinase	COG3851	Signal transduction mechanisms	4.28877	5.77834
PMI0884	PMI_RS04345	phoQ	two-component sensor kinase	COG0642	Signal transduction mechanisms	2.94503	3.27206
PMI1227	PMI_RS05920	kdpD	two-component sensor kinase	COG2205	Signal transduction mechanisms	3.01191	4.15043
PMI1449	PMI_RS07010	uspG1	universal stress protein G	COG0589	Signal transduction mechanisms	3.31269	3.36328
PMI1491	PMI_RS07220		response regulator	COG0784	Signal transduction mechanisms	4.51398	4.15516
PMI1697	PMI_RS08305		swarming motility regulation two-component system, sensor kinase	COG0642	Signal transduction mechanisms	3.36414	3.63534
PMI1731	PMI_RS08495	rcsC	two component system, [includes both sensor kinase and response regulator domains] (capsular synthesis regulator component C)	COG0784,COG0642	Signal transduction mechanisms	8.32664	7.17087
PMI2347	PMI_RS11610	icc/cpdA	cyclic 3',5'-adenosine monophosphate phosphodiesterase	COG1409	Signal transduction mechanisms	2.01476	2.35386
PMI2405	PMI_RS11900	pgtA	two component, sigma54 specific, transcriptional regulator, Fis family	COG2204	Signal transduction mechanisms	2.78447	3.07979
PMI2406	PMI_RS11905	pgtB	phosphoglycerate transport system sensor kinase	COG4192	Signal transduction mechanisms	3.42596	3.25538
PMI2762	PMI_RS13615	aceK	isocitrate dehydrogenase kinase/phosphatase	COG4579	Signal transduction mechanisms	4.50686	2.56811
PMI2884	PMI_RS14255	glnG	nitrogen regulation protein NR(I) (two-component system response regulator)	COG2204	Signal transduction mechanisms	2.07853	2.01076
PMI3431	PMI_RS17100		two-component system sensor kinase	COG3275	Signal transduction mechanisms	2.07371	2.59201
PMI3533	PMI_RS17560		hypothetical protein	COG2365	Signal transduction mechanisms	2.56852	3.29508
PMI3569	PMI_RS17755	narX	nitrate/nitrite teo-component system, sensor kinase	COG3850	Signal transduction mechanisms	2.83115	3.80949
PMI0051	PMI_RS00250	phoB	phosphate regulon transcriptional regulator (two-component response regulator)	COG0745	Signal transduction mechanisms, Transcription	3.19526	2.87723
PMI0217	PMI_RS01045	relA	GTP pyrophosphokinase	COG0317	Signal transduction mechanisms, Transcription	2.0474	2.2429
PMI1553	PMI_RS07560	narP	two component transcriptional regulator, LuxR family	COG2197	Signal transduction mechanisms, Transcription	3.72957	4.18306
PMI1589	PMI_RS07750	baeR	two-component system response regulator	COG0745	Signal transduction mechanisms, Transcription	6.18358	4.3039
PMI3568	PMI_RS17750	narL	two component transcriptional regulator, LuxR family	COG2197	Signal transduction mechanisms, Transcription	4.19985	3.98492
PMI3580	PMI_RS17810	fhlA	formate hydrogenlyase transcriptional activator	COG3604	Signal transduction mechanisms, Transcription	3.31235	2.76558
PMI0088	PMI_RS00420	rbsR	transcriptional regulator, LacI family	COG1609	Transcription	2.41225	2.78148
PMI0577	PMI_RS02835		transcriptional regulator, LysR family	COG0583	Transcription	9.56446	3.9193
PMI0619	PMI_RS03050		transcriptional regulator, TetR family	COG1309	Transcription	2.08726	2.82233
PMI0629	PMI_RS03100	lrhA	transcriptional regulator, LysR family	COG0583	Transcription	2.90944	2.26951
PMI1178	PMI_RS05685		AraC-family transcriptional regulator	COG2207	Transcription	3.12682	2.91434
PMI1253	PMI_RS06050		transcriptional regulator, LysR family	COG0583	Transcription	5.89284	3.8483
PMI1311	PMI_RS06325	rnb	exoribonuclease II	COG4776	Transcription	3.21184	3.1599
PMI1399	PMI_RS06755	purR	transcriptional regulator, LacI family	COG1609	Transcription	2.01523	2.56898
PMI1778	PMI_RS08720		transcriptional regulator, LacI family	COG1609	Transcription	2.04612	2.0397
PMI1820	PMI_RS08980		MarR-family transcriptional regulator	COG1846	Transcription	4.16383	3.48153
PMI1947	PMI_RS09595	galR	transcriptional regulator, LacI family	COG1609	Transcription	2.00435	3.30834
PMI2080	PMI_RS10250	fruR	transcriptional regulator, LacI family	COG1609	Transcription	2.48083	2.77327
PMI2088	PMI_RS10285		solute-binding protein	COG4533	Transcription	2.91538	2.85988
PMI2197	PMI_RS10825		LysR-family transcriptional regulator	COG0583	Transcription	4.73697	4.09103
PMI2301	PMI_RS11365	gcvA	glycine cleavage system transcriptional activator (LysR-family transcriptional regulator)	COG0583	Transcription	2.17363	2.68747
PMI2379	PMI_RS11770		transcriptional regulator, LysR family	COG0583	Transcription	2.1065	2.48427
PMI2814	PMI_RS13900		transcriptional regulator, RpiR family	COG1737	Transcription	2.74023	3.32801
PMI2889	PMI_RS14280	tex	transcription accessory protein	COG2183	Transcription	2.25522	2.39133
PMI2983	PMI_RS14750		transcriptional regulator, RpiR family	COG1737	Transcription	3.59928	2.91975
PMI3282	PMI_RS16280	zntR	Zn(II)-responsive regulator of zntA (MerR-family transcriptional regulator)	COG0789	Transcription	2.42012	3.16335
PMI3353	PMI_RS16675		LysR-family transcriptional regulator	COG0583	Transcription	3.44048	3.85612
PMI3528	PMI_RS17535	metR	LysR-family transcriptional regulator	COG0583	Transcription	2.46991	4.41026
PMI3555	PMI_RS17685		transcriptional regulator, GntR family	COG1802	Transcription	2.09256	2.82045
PMI3717	PMI_RS18495	rob	transcriptional regulator, AraC family	COG2207	Transcription	2.05594	2.05003
PMI0076	PMI_RS00365	tgt	tRNA-guanine transglycosylase (EC 2.4.2.29)	COG0343	Translation, ribosomal structure and biogenesis	2.22928	2.63773
PMI0198	PMI_RS00955	pcnB	poly(A) polymerase	COG0617	Translation, ribosomal structure and biogenesis	2.05368	2.09586
PMI0203	PMI_RS00975	hrpB	ATP-dependent RNA helicase	COG1643	Translation, ribosomal structure and biogenesis	2.5378	2.86561
PMI0216	PMI_RS01040	rumA	23S rRNA m(5)U-1939 methyltransferase (EC 2.1.1.190)	COG2265	Translation, ribosomal structure and biogenesis	2.91208	2.58399
PMI0447	PMI_RS02205	miaB	tRNA-i(6)A37 thiotransferase enzyme MiaB	COG0621	Translation, ribosomal structure and biogenesis	3.05061	2.59383
PMI0621	PMI_RS03060	dusC	tRNA-U20a,U20b-dihydrouridine synthase	COG0042	Translation, ribosomal structure and biogenesis	2.04374	2.1564
PMI0774	PMI_RS03805	rlmL	23S rRNA m(2)G-2445 methyltransferase (EC 2.1.1.52)	COG0116,COG1092	Translation, ribosomal structure and biogenesis	3.02539	2.32852
PMI0890	PMI_RS04375	rluE	ribosomal large subunit pseudouridine synthase E (EC 5.4.99.-)	COG1187	Translation, ribosomal structure and biogenesis	2.82794	3.4793
PMI0914	PMI_RS04485		hypothetical protein	COG4694	Translation, ribosomal structure and biogenesis	2.00966	2.76737
PMI0997	PMI_RS04840	map1	methionine aminopeptidase, type I (EC 3.4.11.18)	COG0024	Translation, ribosomal structure and biogenesis	2.69644	4.33292
PMI1080	PMI_RS05230	ychF/engD	GTP-dependent nucleic acid-binding protein	COG0012	Translation, ribosomal structure and biogenesis	3.20385	2.46923
PMI1192	PMI_RS05750	hrpA	ATP-dependent helicase HrpA	COG1643	Translation, ribosomal structure and biogenesis	5.4406	5.39207
PMI1262	PMI_RS06095		tRNA 2-selenouridine synthase (EC 2.9.1.-)	COG2603	Translation, ribosomal structure and biogenesis	4.81477	3.17962
PMI1363	PMI_RS06580		tRNA s(2)C-32 sulfurtransferase (EC 2.8.1.4)	COG0037	Translation, ribosomal structure and biogenesis	2.33817	2.06712
PMI1728	PMI_RS08460		tryptophanyl-tRNA synthetase (EC 6.1.1.2)	COG0180	Translation, ribosomal structure and biogenesis	5.9072	6.02651
PMI1803	PMI_RS08840		[LSU ribosomal protein L3P]-glutamine N5-methyltransferase (EC 2.1.1.-)	COG2890	Translation, ribosomal structure and biogenesis	2.40101	2.55738
PMI1862	PMI_RS09190		hypothetical tRNA/rRNA methyltransferase	COG0565	Translation, ribosomal structure and biogenesis	2.53687	2.23517
PMI1896	PMI_RS09355		tRNA1Val (adenine37-N6)-methyltransferase	COG4123	Translation, ribosomal structure and biogenesis	3.41653	5.46144
PMI2293	PMI_RS11325	truC	tRNA pseudouridine synthase C (EC 5.4.99.-)	COG0564	Translation, ribosomal structure and biogenesis	4.31597	3.47379
PMI2296	PMI_RS11340	queF	NADPH-dependent 7-cyano-7-deazaguanine reductase	COG2904	Translation, ribosomal structure and biogenesis	2.9436	2.36434
PMI2299	PMI_RS11355		23S rRNA (cytidine2498-2'-O)-methyltransferase	COG2933	Translation, ribosomal structure and biogenesis	2.22977	2.21288
PMI2494	PMI_RS12325	rimI#	[SSU ribosomal protein S18P]-alanine acetyltransferase (EC 2.3.1.128)	COG0456	Translation, ribosomal structure and biogenesis	3.43269	2.79795
PMI3127	PMI_RS15480	trmE/mnmE	tRNA modification GTPase trmE	COG0486	Translation, ribosomal structure and biogenesis	3.58327	4.06814
PMI3283	PMI_RS16285	#	alternative ribosome-rescue factor	COG3036	Translation, ribosomal structure and biogenesis	2.30215	2.53309
PMI3379	PMI_RS16815	rpmE2	LSU ribosomal protein L31P	COG0254	Translation, ribosomal structure and biogenesis	3.23359	2.93234
PMI3510	PMI_RS17450		release factor H-coupled RctB family protein	COG1690	Translation, ribosomal structure and biogenesis	3.09776	3.33731
PMI3624	PMI_RS18030	prmA	[LSU ribosomal protein L11P]-lysine N-methyltransferase (EC 2.1.1.-)	COG2264	Translation, ribosomal structure and biogenesis	2.42225	2.60613
PMI3647	PMI_RS18145		probable sigma(54) modulation protein	COG1544	Translation, ribosomal structure and biogenesis	2.00651	3.90681
Not in COG
PMI0004	PMI_RS00020					7.16809	12.6992
PMI0023	PMI_RS00110					4.7534	3.96499
PMI0026	PMI_RS00125					4.63538	3.92591
PMI0036	PMI_RS00175	hybE				4.33928	6.42878
PMI0057	PMI_RS00280					2.92614	3.21554
PMI0063	PMI_RS00305					3.39866	3.29965
PMI0065	PMI_RS00315					4.21108	4.05076
PMI0068	PMI_RS00330					2.33011	2.34885
PMI0150	PMI_RS00725					2.46937	2.59007
PMI0155	PMI_RS00750					30.4352	16.6908
PMI0180	PMI_RS00870					4.74879	3.67668
PMI0218	PMI_RS01050	mazG				2.20875	2.40275
PMI0236	PMI_RS01145	pbtE				2.96665	2.55603
PMI0239	PMI_RS01160	pbtH				2.40627	2.40173
PMI0258	PMI_RS01250	mrpF'				2.85991	2.41317
PMI0261	PMI_RS01265	mrpJ'				3.36662	2.52021
PMI0270	PMI_RS01310	mrpH				2.23295	3.09509
PMI0279	PMI_RS01355	zapA				3.27027	5.3272
PMI0304	PMI_RS01465	fim3H				2.44821	3.60155
PMI0317	PMI_RS01510					10.201	4.61876
PMI0320	PMI_RS01520					3.04008	5.67128
PMI0367	PMI_RS01755	frsA				5.26202	5.36915
PMI0402	PMI_RS01980	emrB				5.1134	3.87594
PMI0442	PMI_RS02180					2.34934	3.79563
PMI0456	PMI_RS02285					3.9131	2.63067
PMI0460	PMI_RS02300					11.7693	8.81061
PMI0468	PMI_RS02330					2.60825	4.60002
PMI0497	PMI_RS02465					4.91795	5.30872
PMI0498	PMI_RS02470					4.29558	4.40889
PMI0500	PMI_RS02480					2.4622	3.71106
PMI0505	PMI_RS02505					3.39752	3.55361
PMI0507	PMI_RS02515					2.58663	3.82721
PMI0522	PMI_RS02585					3.73288	4.36571
PMI0529	PMI_RS02620					5.6675	2.642
PMI0557	PMI_RS02740					3.46495	3.29258
PMI0558	PMI_RS02745					2.46592	2.83253
PMI0559	PMI_RS02750					4.95277	5.49501
PMI0561	PMI_RS02760					3.19703	3.94568
PMI0578	PMI_RS02840					5.83848	5.69322
PMI0593	PMI_RS02925					29.5017	12.12
PMI0608	PMI_RS02995	wosA				2.81874	2.32057
PMI0638	PMI_RS03145					3.42637	3.1395
PMI0735	PMI_RS03615	vasL				3.84597	3.76104
PMI0740	PMI_RS03640	vasG				4.55653	5.40749
PMI0754	PMI_RS03710					2.94775	2.79911
PMI0755	PMI_RS03715					6.25563	4.19563
PMI0762	PMI_RS03750					4.15415	3.37255
PMI0772	PMI_RS03795					2.39401	3.18716
PMI0789	PMI_RS03875	helD				3.40735	3.35003
PMI0813	PMI_RS03990					2.94208	4.83777
PMI0832	PMI_RS04085					3.25053	4.20009
PMI0833	PMI_RS04090	#				3.60435	3.36724
PMI0854	PMI_RS04190					2.02523	2.66443
PMI0927	PMI_RS04545					3.12188	3.59249
PMI0956	PMI_RS04670					5.2729	5.4366
PMI0970	PMI_RS04735					3.44366	5.6476
PMI0971	PMI_RS04740					3.58525	3.88015
PMI1017	PMI_RS04940					2.08379	2.33659
PMI1028	PMI_RS04995					2.25832	2.18205
PMI1033	PMI_RS05020					4.62247	4.49852
PMI1060	PMI_RS05155	fim5J				2.67913	10.6848
PMI1106	PMI_RS05365					6.51071	4.71345
PMI1136	PMI_RS05495					2.1074	4.96192
PMI1217	PMI_RS05870					3.18287	4.81157
PMI1232	PMI_RS05945	dhaK2				3.29725	3.27246
PMI1251	PMI_RS06040					3.96255	2.5247
PMI1267	PMI_RS06120					3.71751	2.67706
PMI1283	PMI_RS06195					10.1665	5.53445
PMI1327	PMI_RS06400					4.65056	4.41729
PMI1329	PMI_RS06410					5.76676	7.04745
PMI1373	PMI_RS06630	pspD				3.86222	2.04591
PMI1533	PMI_RS07460					6.106	2.56667
PMI1570	PMI_RS07650	xapB				3.8414	6.02514
PMI1581	PMI_RS07710					3.56439	5.58308
PMI1582	PMI_RS07715					3.57207	3.56299
PMI1595	PMI_RS07780	pagP				2.61502	2.24036
PMI1671	PMI_RS08160	flhC				2.15194	4.20571
PMI1677	PMI_RS08185					3.89477	6.03266
PMI1681	PMI_RS08225	ttrA				3.26492	4.03444
PMI1700	PMI_RS08320					4.77127	3.97411
PMI1703	PMI_RS08335					3.59766	3.51261
PMI1717	PMI_RS08405					8.3314	7.30686
PMI1812	PMI_RS08885					4.77703	2.39463
PMI1866	PMI_RS09210	hcaT				2.01654	2.11251
PMI1908	PMI_RS18765					4.05419	4.76731
PMI1911	PMI_RS09430					4.63092	5.29583
PMI1912	PMI_RS09435					3.3903	4.64764
PMI1924	PMI_RS09490	#				2.47021	3.39581
PMI1964	PMI_RS09680					6.07137	5.56733
PMI1989	PMI_RS09810					2.99176	3.14649
PMI1990	PMI_RS09815					2.22942	3.42947
PMI1997	PMI_RS09850					3.14722	3.30159
PMI2000	PMI_RS09865					9.5575	6.24459
PMI2043	PMI_RS10070					4.06816	3.35937
PMI2057	PMI_RS10140	hpmA				3.78266	4.32921
PMI2096	PMI_RS10325					6.3504	4.20974
PMI2100	PMI_RS10345	bcsB				3.2229	3.2136
PMI2101	PMI_RS10350	bscC				3.91355	4.29355
PMI2117	PMI_RS10430					3.27886	3.39048
PMI2127	PMI_RS10485					3.93012	4.42182
PMI2128	PMI_RS10490					4.5783	5.85018
PMI2174	PMI_RS10715					2.24609	4.78298
PMI2196	PMI_RS10820					4.11287	3.91092
PMI2216	PMI_RS10920	pmpH				3.60114	4.62817
PMI2217	PMI_RS10925	pmpG				3.62844	4.74833
PMI2291	PMI_RS11315					4.76028	8.50437
PMI2295	PMI_RS11335	syd				4.63297	4.11666
PMI2313	PMI_RS11440					2.32877	4.29626
PMI2326	PMI_RS11505					3.15187	4.22865
PMI2360	PMI_RS11670					2.29072	2.49542
PMI2367	PMI_RS11705					5.57537	9.52889
PMI2389	PMI_RS11820					4.27776	7.34444
PMI2390	PMI_RS11825					5.38997	2.85416
PMI2394	PMI_RS11845					4.50615	4.77983
PMI2396	PMI_RS11855					3.98513	2.2644
PMI2397	PMI_RS11860					2.982	3.5459
PMI2403	PMI_RS11890	dhaL				14.6964	22.718
PMI2404	PMI_RS11895	dhaM				6.82695	6.988
PMI2425	PMI_RS11995					3.63546	4.3758
PMI2430	PMI_RS12020					2.89864	3.35815
PMI2431	PMI_RS12025					4.11412	3.06374
PMI2456	PMI_RS12140					2.42999	2.45898
PMI2468	PMI_RS12200					2.23928	2.83829
PMI2473	PMI_RS12225					2.75026	3.84559
PMI2475	PMI_RS12235					3.89902	3.06003
PMI2477	PMI_RS12245					2.19128	2.47696
PMI2509	PMI_RS12400					2.16584	2.31861
PMI2541	PMI_RS12565					7.12423	5.20755
PMI2564	PMI_RS12670					5.17318	7.8598
PMI2568	PMI_RS12680					2.58596	2.24851
PMI2588	PMI_RS12780					4.34779	2.71739
PMI2597	PMI_RS12825	nrpX				3.52894	5.30216
PMI2598	PMI_RS12830	nrpY				3.51825	2.57158
PMI2635	PMI_RS12980					4.84881	3.69603
PMI2636	PMI_RS12985					4.4521	4.26012
PMI2648	PMI_RS13045					2.6976	2.54055
PMI2666	PMI_RS13135					2.47248	2.23157
PMI2671	PMI_RS13160					2.67837	3.78551
PMI2678	PMI_RS13195					2.45758	2.91705
PMI2738	PMI_RS13495					3.07602	4.06927
PMI2842	PMI_RS14040					4.65005	4.74507
PMI2870	PMI_RS14185					2.47084	2.68095
PMI2878	PMI_RS14225	#				4.08278	5.64341
PMI2914	PMI_RS14405					4.10491	3.85759
PMI2940	PMI_RS14535					3.56259	3.20997
PMI2942	PMI_RS14545					8.57305	5.2409
PMI2948	PMI_RS14575					2.4684	3.09779
PMI2949	PMI_RS14580					2.16292	2.0713
PMI2953	PMI_RS14600	chbR/celD				4.25874	4.13869
PMI2962	PMI_RS14645					2.51396	2.60052
PMI2993	PMI_RS14800	idsD				3.46981	4.0993
PMI2999	PMI_RS14830	fim14C'				3.34956	3.62621
PMI3023	PMI_RS14955					2.09238	2.21896
PMI3078	PMI_RS15235					4.96503	2.79499
PMI3084	PMI_RS15265					3.26245	3.38446
PMI3099	PMI_RS15340					2.55138	3.01157
PMI3118	PMI_RS15435					2.08323	2.39453
PMI3120	PMI_RS15445					4.84478	4.22166
PMI3122	PMI_RS15455					2.0724	2.32235
PMI3142	PMI_RS15545					6.64444	4.19923
PMI3192	PMI_RS15785	wzy#				3.34385	4.48316
PMI3234	PMI_RS15990					2.93387	2.00895
PMI3394	PMI_RS16895					3.182	4.86715
PMI3475	PMI_RS17315					5.7831	6.01272
PMI3483	PMI_RS17355					4.64388	3.34898
PMI3531	PMI_RS17550					2.54968	2.58375
PMI3579	PMI_RS17805					3.71079	4.33639
PMI3620	PMI_RS18015					3.01931	2.79867
PMI3657	PMI_RS18195	mlaD				3.42782	3.0904
PMI3706	PMI_RS18440					3.14674	3.25615
Plasmid
PMIP02	PMI_RS18520	#				2.18607	4.3476
PMIP07	PMI_RS18545					2.80588	4.58406
PMIP08	PMI_RS18550					2.81498	5.89241
PMIP11	PMI_RS18565					7.07777	2.20981
PMIP13	PMI_RS18575		conjugal transfer protein	COG3736	Intracellular trafficking, secretion, and vesicular transport	3.47414	6.3509
PMIP15	PMI_RS18585	#				2.485	4.29028
PMIP16	PMI_RS18590		conjugal transfer protein	COG0630	Intracellular trafficking, secretion, and vesicular transport	2.24244	4.75075
PMIP17	PMI_RS18595		conjugal transfer protein	COG3505	Intracellular trafficking, secretion, and vesicular transport	4.16022	10.3
PMIP24	PMI_RS18620					4.00819	10.701
PMIP25	PMI_RS18625		DNA topoisomerase	COG0550	Replication, recombination and repair	2.61839	3.72753
PMIP27	PMI_RS18635					4.60823	6.68537
PMIP31	PMI_RS18650					5.37437	6.90374
PMIP36	PMI_RS18675					4.22763	5.14154
PMIP38	PMI_RS18685					3.12833	17.3788
PMIP52	PMI_RS18730					2.85553	2.91954
Hypothetical/Pseudo
	PMI_RS01505					13.8197	13.5783
	PMI_RS03745					3.09825	3.86497
	PMI_RS04025					2.49617	2.71179
	PMI_RS05220					3.83613	4.21798
	PMI_RS09465					2.30199	2.44504
	PMI_RS09495					17.3981	11.0506
	PMI_RS10145					2.45609	4.44613
	PMI_RS12415					3.27678	3.54212
	PMI_RS15280					2.55781	3.00272
	PMI_RS17800					2.48578	2.90415
	PMI_RS18750					3.35209	3.06372
#Denotes genes important for bladder and kidney colonization in both single-species and polymicrobial CAUTI
