# Supplementary material for: Genome-wide transposon mutagenesis of Proteus mirabilis: Essential genes, fitness factors for catheter-associated urinary tract infection, and the impact of polymicrobial infection on fitness requirements
Source: PLoS Pathog. 2017 Jun 14;13(6):e1006434. doi: 10.1371/journal.ppat.1006434 (PMC5484520; doi:10.1371/journal.ppat.1006434)
Supplement: S8 Table — (XLSX) [file ppat.1006434.s014.xlsx]

## Sheet: Sheet1
PMI Number	ORF Designation	Gene	Name	Function	Category	Single-Species Bladder Fold Change	Single-Species Kidney Fold Change	Coinfection Bladder Fold Change	Coinfection Kidney Fold Change
PMI0347	PMI_RS01660	lysA	diaminopimelate decarboxylase (EC 4.1.1.20)	COG0019	Amino acid transport and metabolism	3.36288	5.67718	-1.58956	-3.01141
PMI2834	PMI_RS14000	aad	amino acid deaminase	COG0665	Amino acid transport and metabolism	3.52902	2.73544	-1.18136	-2.52968
PMI2882	PMI_RS14245	glnA	L-glutamine synthetase (EC 6.3.1.2)	COG0174	Amino acid transport and metabolism	3.39969	3.13344	1.00879	-2.0247
PMI3026	PMI_RS14970	aroK	shikimate kinase (EC 2.7.1.71)	COG0703	Amino acid transport and metabolism	4.36661	4.08589	-1.23086	-3.08448
PMI3052	PMI_RS15115	asnA	aspartate-ammonia ligase (EC 6.3.1.1)	COG2502	Amino acid transport and metabolism	3.62677	3.31905	-1.36887	-2.01337
PMI0454	PMI_RS02275	nagB	glucosamine-6-phosphate deaminase (EC 3.5.99.6)	COG0363	Carbohydrate transport and metabolism	4.66411	7.99049	-2.00878	-2.73008
PMI1401	PMI_RS06765		MFS-family transporter	COG2814	Carbohydrate transport and metabolism	7.16034	6.37524	-2.09715	-4.263
PMI1829	PMI_RS09025	ptsI	phosphoenolpyruvate--protein phosphotransferase (EC 2.7.3.9)	COG1080	Carbohydrate transport and metabolism	3.94951	7.59837	-2.18601	-3.26817
PMI1830	PMI_RS09030	crr	PTS system D-glucose-specific IIA component, Glc family (TC 4.A.1.1.1)	COG2190	Carbohydrate transport and metabolism	5.96344	5.73963	-1.99081	-3.98552
PMI1863	PMI_RS09195	suhB	inositol-1-monophosphatase	COG0483	Carbohydrate transport and metabolism	5.20719	3.54893	-1.33767	-2.73725
PMI2414	PMI_RS11945	deoB	phosphopentomutase	COG1015	Carbohydrate transport and metabolism	4.80239	6.65349	-2.00061	-3.17118
PMI1828	PMI_RS09020	hpr/ptsH	PTS system phosphocarrier protein	COG1925	Carbohydrate transport and metabolism, Signal transduction mechanisms	4.78711	9.02055	-1.92296	-4.60959
PMI2141	PMI_RS10550	agaR	transcriptional regulator, DeoR family	COG1349	Carbohydrate transport and metabolism, Transcription	6.18074	7.6213	-1.87398	-3.41972
PMI0536	PMI_RS02650	ucaA	major fimbrial subunit	COG3539	Cell motility	8.36503	4.16229	-1.24761	-3.19395
PMI1877	PMI_RS09265	pmfA	major fimbrial subunit	COG3539	Cell motility	4.91244	4.4106	-1.73492	-2.75583
PMI0765	PMI_RS03760	ompF/nmpC	outer membrane porin	COG3203	Cell wall/membrane/envelope biogenesis	7.14948	4.08638	-1.83127	-2.86682
PMI1409	PMI_RS06815	lpp	major outer membrane lipoprotein (murein-lipoprotein)	COG4238	Cell wall/membrane/envelope biogenesis	4.23876	5.97365	1.00158	-2.79229
PMI3496	PMI_RS17395		HTH-type transcriptional regulator / antitoxin HigA	COG5499	Defense mechanisms	16.4335	5.88192	-1.81482	-13.9947
PMI0105	PMI_RS00500	cyoE	protoheme IX farnesyltransferase	COG0109	Coenzyme transport and metabolism, Lipid transport and metabolism	15.0089	11.4137	-3.23936	-9.73236
PMI0105A	PMI_RS00505	cyoD	cytochrome bo3 quinol oxidase subunit 4 (EC 1.10.3.-)	COG3125	Energy production and conversion	13.5943	13.518	-4.78966	-11.1937
PMI0106	PMI_RS00510	cyoC	cytochrome bo3 quinol oxidase subunit 3 (EC 1.10.3.-)	COG1845	Energy production and conversion	16.6171	7.23194	-2.42766	-8.11119
PMI0107	PMI_RS00515	cyoB	cytochrome bo3 quinol oxidase subunit 1 apoprotein (EC 1.10.3.-)	COG0843	Energy production and conversion	11.2081	7.33812	-2.2747	-6.51317
PMI0108	PMI_RS00520	cyoA	cytochrome bo3 quinol oxidase subunit 2 (EC 1.10.3.-)	COG1622	Energy production and conversion	11.7993	6.36565	-2.7536	-8.51457
PMI0352	PMI_RS01685	nqrA	Na(+)-translocating NADH-quinone reductase subunit A	COG1726	Energy production and conversion	4.0751	5.22379	-1.21753	-2.73541
PMI0355	PMI_RS01700	nqrD	Na+-translocating NADH-quinone reductase subunit D	COG1347	Energy production and conversion	3.60927	4.21264	-1.62155	-3.01874
PMI0356	PMI_RS01705	nqrE	Na+-translocating NADH-quinone reductase subunit E	COG2209	Energy production and conversion	2.53505	4.37022	-1.71569	-2.44784
PMI2045	PMI_RS10080	aceF	dihydrolipoyllysine-residue acetyltransferase component of pyruvate dehydrogenase complex	COG0508	Energy production and conversion	4.89977	5.96177	-1.52613	-3.3452
PMI2046	PMI_RS10085	aceE	pyruvate dehydrogenase E1 component	COG2609	Energy production and conversion	9.80994	9.62603	-2.5969	-6.16921
PMI2930	PMI_RS14485	glpD/glyD	homodimeric glycerol 3-phosphate dehydrogenase (quinone) (EC 1.1.5.3)	COG0578	Energy production and conversion	9.78622	6.74065	-2.32374	-5.11087
PMI3054	PMI_RS15125	mioC	flavoprotein involved in biotin synthesis	COG0716	Energy production and conversion	3.77977	6.29975	-1.49726	-3.26117
PMI0140	PMI_RS00675		hypothetical protein	COG0718	General function prediction only	7.33204	6.10806	-2.40205	-4.64041
PMI0818	PMI_RS04015		hypothetical protein, putative HicA toxin	COG1724	General function prediction only	27.8607	18.7724	-2.45238	-20.5043
PMI2879	PMI_RS14230		plasmid-related protein	COG1487	General function prediction only	11.2467	8.43706	-3.40739	-6.95446
PMI3392	PMI_RS16885		hypothetical protein	COG2105	General function prediction only	2.24905	2.66085	1.09971	-2.06439
PMI0543	PMI_RS02675	fur	ferric uptake regulation protein	COG0735	Inorganic ion transport and metabolism	6.29627	7.05536	-1.31085	-2.10042
PMI2893	PMI_RS14300	pstS	phosphate ABC transporter substrate-binding protein, PhoT family (TC 3.A.1.7.1)	COG0226	Inorganic ion transport and metabolism	21.3328	13.8452	-4.90402	-15.2839
PMI2894	PMI_RS14305	pstC	phosphate ABC transporter membrane protein 1, PhoT family (TC 3.A.1.7.1)	COG0573	Inorganic ion transport and metabolism	16.9979	11.3747	-2.81118	-8.27991
PMI2895	PMI_RS14310	pstA	phosphate ABC transporter membrane protein 2, PhoT family (TC 3.A.1.7.1)	COG0581	Inorganic ion transport and metabolism	15.2784	9.79738	-2.26371	-5.2277
PMI2896	PMI_RS14315	pstB	phosphate ABC transporter ATP-binding protein, PhoT family (TC 3.A.1.7.1)	COG1117	Inorganic ion transport and metabolism	6.60474	8.62467	-2.13796	-3.29215
PMI2957	PMI_RS14620		iron ABC transporter, substrate-binding protein	COG4607	Inorganic ion transport and metabolism	6.24623	4.63475	-1.44188	-2.72026
PMI3252	PMI_RS16135	bfd	bacterioferritin-associated ferredoxin	COG2906	Inorganic ion transport and metabolism	3.41465	6.9728	-1.85143	-3.83411
PMI1727	PMI_RS08455		phage repressor protein	COG2932	Mobilome: prophages, transposons	5.29523	4.15803	-1.33578	-3.98897
PMI0366	PMI_RS01750	gpt	xanthine-guanine phosphoribosyltransferase	COG0503	Nucleotide transport and metabolism	4.91446	5.76675	-1.59335	-2.07396
PMI1734	PMI_RS08510	nrdA	ribonucleoside-diphosphate reductase class Ia alpha subunit (EC 1.17.4.1)	COG0209	Nucleotide transport and metabolism	7.46173	8.3536	-2.55583	-4.99779
PMI1735	PMI_RS08515	nrdB	ribonucleoside-diphosphate reductase class Ia beta subunit (EC 1.17.4.1)	COG0208	Nucleotide transport and metabolism	4.59336	4.66601	-1.76392	-2.93943
PMI2413	PMI_RS11940	deoD	purine-nucleoside phosphorylase (EC 2.4.2.1)	COG0813	Nucleotide transport and metabolism	4.90108	5.59329	-1.59884	-2.53607
PMI2415	PMI_RS11950	deoA	thymidine phosphorylase (EC 2.4.2.4)	COG0213	Nucleotide transport and metabolism	4.76349	5.46315	-1.69076	-3.11147
PMI2416	PMI_RS11955	deoC	deoxyribose-phosphate aldolase	COG0274	Nucleotide transport and metabolism	8.10911	6.5435	-2.04096	-5.24857
PMI0117	PMI_RS00565	lon	ATP-dependent proteinase. Serine peptidase. MEROPS family S16	COG0466	Posttranslational modification, protein turnover, chaperones	12.407	10.2616	-2.68833	-6.84623
PMI1859	PMI_RS09175	iscU	FeS assembly scaffold apoprotein IscU	COG0822	Posttranslational modification, protein turnover, chaperones	7.08806	3.85629	-1.48659	-2.47233
PMI2803	PMI_RS13845	slyD	FKBP-type peptidyl prolyl cis-trans isomerase/Apo-metallochaperone SlyD	COG1047	Posttranslational modification, protein turnover, chaperones	4.37544	4.13966	-1.12462	-2.65599
PMI2926	PMI_RS14465	gntY	gluconate metabolism protein (iron-sulphur cluster biosynthesis)	COG0316,COG0694	Posttranslational modification, protein turnover, chaperones	3.57552	5.61074	-1.65071	-2.11956
PMI3215	PMI_RS15900	hslU	ATP-dependent Hsl protease, ATP-binding subunit	COG1220	Posttranslational modification, protein turnover, chaperones	5.25301	5.6704	-2.01418	-3.82315
PMI3216	PMI_RS15905	hslV	HslV component of HslUV peptidase. Threonine peptidase. MEROPS family T01B	COG5405	Posttranslational modification, protein turnover, chaperones	4.70103	6.01352	-1.76736	-3.90466
PMI1096	PMI_RS05315		2-oxoglutarate and Fe(II)-dependent oxygenase superfamily protein	COG3751	Posttranslational modification, protein turnover, chaperones, Translation, ribosomal structure and biogenesis	4.48982	5.79361	-1.51277	-2.55544
PMI0118	PMI_RS00570	hupB	DNA-binding protein HU-beta	COG0776	Replication, recombination and repair	6.55299	7.97926	-2.09226	-4.23606
PMI2771	PMI_RS13685	hupA	bacterial nucleoid protein HU alpha subunit	COG0776	Replication, recombination and repair	9.47837	6.07182	-2.19061	-6.33638
PMI0377	PMI_RS01805	csrA	carbon storage regulator, CsrA	COG1551	Signal transduction mechanisms	3.04405	3.59346	-1.02591	-2.42888
PMI1203	PMI_RS05805	fnr	fumarate and nitrate reduction regulatory protein	COG0664	Signal transduction mechanisms	6.31651	9.53919	-2.06545	-2.43773
PMI2881	PMI_RS14240	typA	GTP-binding protein	COG1217	Signal transduction mechanisms	4.19384	4.41076	-1.6071	-2.6381
PMI1376	PMI_RS06645	pspA	phage shock protein A (PspA) family protein	COG1842	Signal transduction mechanisms, Transcription	9.71031	13.1	-1.87084	-5.26811
PMI0418	PMI_RS02060	cspE	cold shock protein E (CspE)	COG1278	Transcription	5.24251	5.38268	-3.16502	-3.11963
PMI0550	PMI_RS02710		antitoxin ParD1/3/4	COG3609	Transcription	12.2245	10.9711	-6.15324	-8.07242
PMI1210	PMI_RS05840		transcriptional regulator, PadR family	COG1695	Transcription	16.521	7.52081	-3.38096	-10.7513
PMI1676	PMI_RS08180	cspC	cold-shock DNA-binding protein family	COG1278	Transcription	16.5896	6.70807	-2.03685	-7.00408
PMI1764	PMI_RS08650	hexA	LysR-family transcriptional regulator	COG0583	Transcription	3.74207	3.36515	-1.34573	-2.69971
PMI1861	PMI_RS09185	iscR	transcriptional regulator, BadM/Rrf2 family	COG1959	Transcription	14.979	4.22732	-2.08115	-9.25512
PMI2047	PMI_RS10090	pdhR	transcriptional regulator, GntR family	COG2186	Transcription	14.6645	12.0164	-3.99054	-9.0361
PMI2232	PMI_RS10995		transcriptional regulator, TetR family	COG1309	Transcription	4.63529	5.76461	-2.53105	-3.14744
PMI2481	PMI_RS12265		plasmid-related protein	COG2378	Transcription	3.768	5.6644	-1.60478	-4.42796
PMI3399	PMI_RS16920	argR	transcriptional regulator, ArgR family	COG1438	Transcription	6.93963	5.8706	-1.81642	-3.39754
PMI3622	PMI_RS18020	fis	DNA-binding protein Fis	COG2901	Transcription	14.4004	8.93747	-2.40495	-7.6389
PMI0200	PMI_RS00965	dksA	transcriptional regulator, TraR/DksA family	COG1734	Translation, ribosomal structure and biogenesis	2.472	3.96231	-1.73244	-3.07695
PMI2918	PMI_RS14425		hypothetical protein	COG3078	Translation, ribosomal structure and biogenesis	2.79348	3.75715	-1.30336	-2.09606
PMI3251	PMI_RS16130	tufB	elongation factor Tu	COG0050	Translation, ribosomal structure and biogenesis	15.116	12.7392	-4.11483	-10.4335
PMI3377	PMI_RS16805	rplI	LSU ribosomal protein L9P	COG0359	Translation, ribosomal structure and biogenesis	11.6895	5.45042	-1.62868	-4.31681
PMI3623	PMI_RS18025	dusB	tRNA-U20-dihydrouridine synthase	COG0042	Translation, ribosomal structure and biogenesis	9.51887	8.1591	-2.24629	-5.68084
Not in COG
PMI0129	PMI_RS00625					7.95743	12.1385	-1.58343	-4.54489
PMI0130	PMI_RS00630					4.09368	7.66339	-1.73879	-3.59961
PMI0199	PMI_RS00960					4.84438	4.00143	-1.5311	-2.39965
PMI0510	PMI_RS02530					11.2052	4.87252	-3.82032	-8.07382
PMI0982	PMI_RS04780					13.0295	14.4236	-3.26759	-3.02236
PMI1583	PMI_RS07720					8.70019	8.90715	-1.98862	-2.86827
PMI1995	PMI_RS09840					4.00996	6.90592	-1.53976	-2.68615
PMI2325	PMI_RS11500					12.9715	10.2589	-4.42661	-9.37696
PMI2492	PMI_RS12315					9.03994	5.42937	-1.6586	-3.46778
PMI2567	PMI_RS12675					15.2597	13.9135	-1.96414	-4.13291
PMI2876	PMI_RS14215					7.86623	5.80959	-2.11376	-3.18053
PMI3013	PMI_RS14905					6.74734	5.01072	-2.08916	-2.87508
PMI3018	PMI_RS14930	umoB				5.33851	6.7251	-1.41752	-3.51281
PMI3309	PMI_RS16450					8.92154	8.3398	-2.01718	-7.28652
PMI3456	PMI_RS17225					11.2659	ND	-4.22738	-4.141
PMI3508	PMI_RS17440					11.7414	8.0239	-3.60218	-6.00863
Plasmid
PMIP03	PMI_RS18525					8.25397	4.88718	-2.15511	-2.40651
PMIP32	PMI_RS18655		plasmid stabilization protein	COG3668	Mobilome: prophages, transposons	3.93278	2.16601	-1.49122	-2.49616
PMIP33	PMI_RS18660					5.90552	6.15991	-2.14532	-4.11076
PMIP34	PMI_RS18665		plasmid segregation oscillating ATPase ParF	COG1192	Cell motility	7.85398	5.75541	-3.33008	-4.6527
tRNA
PMIt012	PMI_RS02240					26.1832	12.9688	-3.86608	-24.9161
PMIt047	PMI_RS08965					5.05719	22.1592	-4.15185	-21.378
PMIt048	PMI_RS08970					15.7849	16.965	-13.4683	-18.0816
PMIt049	PMI_RS09705					28.8918	6.71974	-3.036	-9.373
PMIt068	PMI_RS16125					2.75492	ND	ND	-2.21919
PMIt075	PMI_RS16550					18.2806	4.30325	-4.11141	-18.0982
Hypothetical/Pseudo Genes
	PMI_RS07790					3.79442	8.9846	-1.70556	-2.87293
	PMI_RS13650					ND	39.7877	-6.58234	-19.4784
	PMI_RS15400					2.61268	4.04382	-1.57985	-2.0019
	PMI_RS15565					4.58676	12.4146	-3.40741	-1.65616
	PMI_RS16395					8.79007	9.2354	-2.95928	-5.04686
	PMI_RS17390					17.0106	6.04948	-1.90241	-6.70076
	ND: Not detected, did not meet cutoff criteria for analysis
