# Supplementary material for: Genome-wide transposon mutagenesis of Proteus mirabilis: Essential genes, fitness factors for catheter-associated urinary tract infection, and the impact of polymicrobial infection on fitness requirements
Source: PLoS Pathog. 2017 Jun 14;13(6):e1006434. doi: 10.1371/journal.ppat.1006434 (PMC5484520; doi:10.1371/journal.ppat.1006434)
Supplement: S9 Table — (XLSX) [file ppat.1006434.s015.xlsx]

## Sheet: Sheet1
PMI Number	ORF Designation	Gene	Name	SS Bladder Fold Change	SS Kidney Fold Change	Coinfection Bladder Fold Change	Coinfection Kidney Fold Change
Genes required for synthesis of valine, leucine, and isoleucine
PMI1058	PMI_RS05145	budB	acetolactate synthase, large subunit (EC 2.2.1.6)	-1.5318	ND	ND	5.69816
PMI3299	PMI_RS16400	ilvG	acetolactate synthase, large subunit (EC 2.2.1.6)	1.24664	1.71851	1.85941	2.46295
PMI3300	PMI_RS16405	ilvM	acetolactate synthase, small subunit (EC 2.2.1.6)	1.12361	2.73859	1.71084	1.10183
PMI3301	PMI_RS16410	ilvE	branched chain amino acid aminotransferase apoenzyme (EC 2.6.1.42)	1.02237	1.12335	2.39644	2.21622
PMI3302	PMI_RS16415	ilvD	dihydroxy-acid dehydratase	1.03448	1.03385	2.25187	2.99919
PMI3305	PMI_RS16430	ilvC	ketol-acid reductoisomerase (EC 1.1.1.86)	2.08022	4.08906	1.88702	1.86487
PMI3519	PMI_RS17490	ilvB	acetolactate synthase, large subunit (EC 2.2.1.6)	1.14932	-1.06005	2.32548	2.31379
PMI3520	PMI_RS17495	ilvN	acetolactate synthase isozyme I small subunit	ND	ND	ND	ND
Genes required for leucine synthesis
PMI2084	PMI_RS10265	leuA	2-isopropylmalate synthase (EC 2.3.3.13)	-1.60188	ND	ND	5.1051
PMI2085	PMI_RS10270	leuB	3-isopropylmalate dehydrogenase	1.60469	1.23164	2.37328	2.84931
PMI2086	PMI_RS10275	leuC	3-isopropylmalate dehydratase large subunit	1.03325	-1.65495	3.42181	2.04052
PMI2087	PMI_RS10280	leuD	3-isopropylmalate dehydratase, small subunit (EC 4.2.1.33)	ND	ND	5.98769	3.63399
Genes required for threonine synthesis as part of isoleucine synthesis
PMI0001	PMI_RS00005	thrA	aspartate kinase (EC 2.7.2.4)/homoserine dehydrogenase (EC 1.1.1.3)	1.03046	1.31599	2.52684	2.64561
PMI0002	PMI_RS00010	thrB	homoserine kinase (EC 2.7.1.39)	-1.48775	-1.03085	ND	4.86809
PMI0003	PMI_RS00015	thrC	L-threonine synthase (EC 4.2.3.1)	1.07692	-1.04626	3.70638	2.58307
PMI0764	PMI_RS03755	aspC	L-aspartate aminotransferase apoenzyme (EC 2.6.1.1)	2.29566	1.86953	1.79902	3.08624
PMI2755	PMI_RS13580	lysC	aspartate kinase (EC 2.7.2.4)	1.25692	1.65281	2.21148	2.66054
PMI3136	PMI_RS15520	asd	aspartate semialdehyde dehydrogenase (EC 1.2.1.11)	ND	ND	ND	ND
PMI3224	PMI_RS15945	metL	aspartate kinase (EC 2.7.2.4)/homoserine dehydrogenase (EC 1.1.1.3)	-1.17511	1.04157	2.35515	2.04648
Genes required only for isoleucine synthesis
PMI3303	PMI_RS16420	ilvA	L-threonine ammonia-lyase (EC 4.3.1.19)	-1.38114	ND	ND	2.1907
	BCAA Transport
PMI0053	PMI_RS00260	brnQ	branched-chain amino acid transport system II carrier protein	1.55899	1.39415	2.05331	2.39864
PMI1599	PMI_RS07805		branched chain amino acid transport protein	1.19551	1.2869	2.64891	2.55526
PMI1699	PMI_RS08315		branched-chain amino acid transporter	1.53897	1.89667	3.00968	2.15188
ND: Not detected, did not meet cutoff criteria for analysis
